# Supplementary material for: Decreases in polyunsaturated fatty acid content improve heat stress tolerance during flowering and silicle development in pennycress (Thlaspi arvense L.)
Source: Front Plant Sci. 2026 May 5;17:1811992. doi: 10.3389/fpls.2026.1811992 (PMC13183578; doi:10.3389/fpls.2026.1811992)
Supplement: Supplementary file 1 [file DataSheet1.xlsx]

## Sheet: seed_lipid_composition_expt1
		Table S1. Content of individual fatty acids in wild-type pennycress (Thlaspi arvense L.) and six CRISPR/Cas9 gene-edited lines with increased oleic acid content. Gene edited lines had loss of function mutations in either the fatty acid desaturase 2 (FAD2), reduced oleate desaturation (ROD1), fatty acid elongase (FAE1) genes, or combinations of ROD1 / FAE1 or FAD2 / FAE1. Data are from a winter 20…
						Palmitic	Stearic	Oleic	Linoleic	Linoleneic	Arachidic	Eicosenoic	Behenic	Erucic	Lignoceric	Unidentified
						C16:0	C18:0	C18:1	C18:2	C18:3	C20:0	C20:1	C22:0	C22:1	C24:0	OTHER
		event	mutation	treatment	rep	palmitic	stearic	oleic	linoleic	linolenic	arachidic	eicosenoic	behenic	erucic	lignoceric	other	unsaturation index
		1791.A6L1	fad26	Heat Stressed	LE	1.76	0	34.78	0	0	0	15.39	0	44.33	0	3.74	0.981716
		1791.A6L1	fad26	Heat Stressed	LC	2.16	0	38.59	0	0	0	16.69	0	39.09	0	3.47	0.977624
		1791.A6L1	fad26	Heat Stressed	LF	2.25	0	40.27	0	0	0	17.64	0	36.73	0	3.11	0.976778
		1791.A6L1	fad26	Heat Stressed	LA	1.99	0	36.41	0	0	0	15.6	0	42.54	0	3.46	0.979387
		5.B.3.E.8.B.4	rod1	Nonstressed	E	3.16	0	23.27	10.86	13.53	0	9.35	0	36.43	0	3.4	1.35983
		5.B.3.E.8.B.4	rod1	Nonstressed	B	4.04	0	22.33	13.06	11.68	0	7.42	0	38.06	0	3.41	1.33523
		5.B.3.E.8.B.4	rod1	Nonstressed	A	3.56	0	23.35	11.89	12.01	0	7.82	0	38.07	0	3.3	1.33454
		5.B.3.E.8.B.4	rod1	Nonstressed	D	3.41	0	22.17	12.44	13.11	0	8.3	0	37.14	0	3.43	1.36502
		5.B.3.E.8.B.4	rod1	Nonstressed	L	3.15	0	21.26	10.37	14.78	0	9.1	0	37.76	0	3.58	1.38146
		5.B.3.E.8.B.4	rod1	Heat Stressed	I	2.9	0	22.04	9.68	12.52	0	9.16	0	39.7	0	4	1.33146
		5.B.3.E.8.B.4	rod1	Heat Stressed	H	3	0	21.15	10.6	13.11	0	9.12	0	39.07	0	3.95	1.35211
		5.B.3.E.8.B.4	rod1	Heat Stressed	G	3.15	0	21.08	10.75	13.95	0	8.89	0	38.57	0	3.61	1.3683
		5.B.3.E.8.B.4	rod1	Heat Stressed	J	2.97	0	20.71	8.95	13.67	0	10.5	0	39.43	0	3.77	1.34625
		5.B.3.E.8.B.4	rod1	Heat Stressed	K	2.96	0	21.12	10.4	13.69	0	8.41	0	39.6	0	3.82	1.36203
		X05.A.4.N.4.C.2	fad2fae1	Nonstressed	H	2.57	0	91.22	0	3.24	1.43	1.53	0	0	0	0	1.0248
		FAE.A.4.A.8	fae1	Heat Stressed	J	3.61	0	54.77	24.62	17	0	0	0	0	0	0	1.5501
		FAE.A.4.A.8	fae1	Heat Stressed	G	3.83	0	44.41	30.48	21.28	0	0	0	0	0	0	1.6921
		FAE.A.4.A.8	fae1	Heat Stressed	H	3.48	0	51.52	25.78	19.22	0	0	0	0	0	0	1.6074
		FAE.A.4.A.8	fae1	Heat Stressed	F	3.58	0	49.07	27.39	19.96	0	0	0	0	0	0	1.6373
		FAE.A.4.A.8	fae1	Heat Stressed	A	3.58	0	53.36	25.01	18.05	0	0	0	0	0	0	1.5753
		FAE.A.4.A.8	fae1	Heat Stressed	B	4.81	0	54.16	24.08	16.94	0	0	0	0	0	0	1.53155
		FAE.A.4.A.8	fae1	Nonstressed	D	3.83	0	51.91	26.4	17.86	0	0	0	0	0	0	1.5829
		FAE.A.4.A.8	fae1	Nonstressed	C	5.05	0	50.21	26.11	18.63	0	0	0	0	0	0	1.5832
		X115	rod1fae1	Heat Stressed	7	3.81	0	60.95	16.25	18.99	0	0	0	0	0	0	1.5042
		X115	rod1fae1	Heat Stressed	9	3.64	0	62.96	14.86	18.54	0	0	0	0	0	0	1.483
		X115	rod1fae1	Heat Stressed	10	3.65	0	61.74	15.71	18.9	0	0	0	0	0	0	1.4986
		X115	rod1fae1	Heat Stressed	6	3.78	0	62.62	15.97	17.63	0	0	0	0	0	0	1.4745
		X115	rod1fae1	Nonstressed	4	4.25	0	61.71	17.11	16.93	0	0	0	0	0	0	1.4672
		X115	rod1fae1	Nonstressed	5	4.49	0	61.78	18.13	15.59	0	0	0	0	0	0	1.44824
		X115	rod1fae1	Nonstressed	2	5.02	0	62.17	17.44	15.37	0	0	0	0	0	0	1.4316
		Gen10	None	Heat Stressed	K	2.81	0	13.06	17.69	14.68	0	7.61	1.41	38.75	0	3.99	1.4461
		Gen10	None	Heat Stressed	L	2.73	0	17.52	16.2	12.45	0	8		39.1	0	4	1.39969
		Gen10	None	Heat Stressed	G	3.1	0	13.32	18.81	14.83	0	7.74	1.47	37.03	0	3.7	1.45587
		Gen10	None	Heat Stressed	L	2.86	0	12.1	17.58	14.7	0	7.16	1.41	40.05	0	4.14	1.44555
		Gen10	None	Heat Stressed	H	2.75	0	18.41	16.41	12.01	0	7.83		38.67	0	3.92	1.39217
		Gen10	None	Nonstressed	P	2.94	0	11.01	18.08	15.03	0	8.37	1.92	37.9	0.89	3.86	1.44092
		Gen10	None	Nonstressed	O	2.86	0	11.65	18.49	15.68	0	8.66	2.09	36.09	0.87	3.61	1.45679
		Gen10	None	Heat Stressed	F	2.85	0	13.36	17.83	14.88	0	8.4	1.62	37.18	0	3.88	1.44861
		Gen10	None	Nonstressed	D	2.84	0	12.2	18.65	15.34	0	8.63	1.94	36.06	0.81	3.53	1.45341
		Gen10	None	Nonstressed	N	2.9	0	11.11	18.91	16.09	0	8.83	2.22	35.77	0.87	3.3	1.46639
		Gen10	None	Nonstressed	AB	2.9	0	10.8	18.84	16.3	0	8.35	2.17	36.18	0.91	3.55	1.47133
		Gen10	None	Nonstressed	AD	2.78	0	10.81	18.49	16.96	0	8.32	2.19	35.98	0.93	3.54	1.48217
		Gen10	None	Nonstressed	G	2.99	0	11.08	19.22	16.17	0	8.75	2.2	35.46	0.84	3.29	1.47079
		Gen10	None	Nonstressed	A	2.97	0	14.45	17.87	14.76	0	7.67	1.35	37.38	0	3.55	1.44655
		Gen10	None	Nonstressed	W	2.92	0	10.71	18.94	16.65	0	8.62	2.24	35.78	0.88	3.26	1.47757
		Gen10	None	Nonstressed	B	3.92	0	16.95	18.05	12.57	0	6.87		38.09	0	3.55	1.40715
		Gen10	None	Nonstressed	C	3.06	0	11.64	18.81	16.13	0	7.71	1.72	36.39	0.89	3.65	1.4712
		Gen10	None	Nonstressed	2C	3.21	0	17.65	17.55	11.64	0	7.79		38.54	0	3.62	1.39033
		Gen10	None	Nonstressed	L	2.81	0	11.43	18.48	15.48	0	8.22	1.97	36.92	0.88	3.81	1.45514
		Gen10	None	Nonstressed	M	2.87	0	11.56	18.46	15.98	0	8.61	2.1	35.98	0.87	3.57	1.4623
		Gen10	None	Nonstressed	1C	2.97	0	11.35	19.11	15.93	0	8.82	2.1	35.46	0.82	3.44	1.46686
		Gen10	None	Nonstressed	X	2.97	0	11.67	18.89	15.1	0	9.12	2	35.8	0.88	3.57	1.44841
		Gen10	None	Nonstressed	1E	2.99	0	11.94	18.88	14.76	0	9.51	1.97	35.42	0.84	3.69	1.44232
		Gen10	None	Nonstressed	1B	3.02	0	10.57	19.82	16.14	0	9.39	2.3	34.83	0.88	3.05	1.47344
		Gen10	None	Nonstressed	Q	2.95	0	12.28	18.51	14.42	0	9.35	1.87	35.96	0.83	3.83	1.43361
		1791.A6L1	fad26	Heat Stressed	LH	2.17	0	45.83	0	3.14	0	11.54	0	33.18	0	4.14	1.04288
		1791.A6L1	fad26	Heat Stressed	LD	2.27	0	31.53	5	5.82	0	11.13	0	40.57	0	3.68	1.14919
		1791.A6L1	fad26	Heat Stressed	LG	2.02	0	35.98	0	3.79	0	11.46	0	43.08	0	3.67	1.05772
		1791.A6L1	fad26	Nonstressed	LM	2.1	0	38.24	0	3.29	0	12.93	0	39.6	0	3.84	1.04659
		1791.A6L1	fad26	Nonstressed	LP	2.14	0	39.72	0	3.48	0	10.98	0	40.08	0	3.6	1.05
		1791.A6L1	fad26	Nonstressed	LL	2.35	0	40.55	0	3.57	0	11.6	0	38.26	0	3.67	1.04972
		1791.A6L1	fad26	Nonstressed	LO	2.23	0	39.75	0	3.64	0	11.2	0	39.58	0	3.6	1.05239
		1791.A6L1	fad26	Nonstressed	LI	2.25	0	40.65	0	3.6	0	12	0	37.89	0	3.61	1.05135
		1791.A6D3	fad26	Heat Stressed	DE	2.21	0	39.66	0	3.54	0	12.83	0	38.29	0	3.47	1.05045
		1791.A6D3	fad26	Heat Stressed	DH	2.26	0	39.6	0	3.51	0	12.78	0	38.1	0	3.75	1.04945
		1791.A6D3	fad26	Heat Stressed	DD	1.99	0	36.9	0	3.54	0	11.37	0	42.46	0	3.74	1.05288
		1791.A6D3	fad26	Heat Stressed	DC	1.93	0	36.48	0	3.08	0	12.98	0	41.99	0	3.54	1.04385
		1791.A6D3	fad26	Nonstressed	DI	2.11	0	38.38	0	3.51	0	13.01	0	39.4	0	3.59	1.05093
		1791.A6D3	fad26	Nonstressed	DJ	2.22	0	39.56	0	3.63	0	13.44	0	37.55	0	3.6	1.05228
		1791.A6D3	fad26	Nonstressed	DP	2.22	0	38.81	0	3.43	0	12.57	0	39.26	0	3.71	1.04819
		1791.A6D3	fad26	Nonstressed	DK	2.17	0	39.15	0	3.38	0	13.23	0	38.4	0	3.67	1.04765
		X129.B.5.F.2.O	fad24	Heat Stressed	7	2.11	0	40.84	0	3.2	0	13.15	0	37.05	0	3.65	1.04453
		X129.B.5.F.2.O	fad24	Heat Stressed	E	2.21	0	39.06	0	3.35	0	13.76	0	38.07	0	3.55	1.04655
		X129.B.5.F.2.O	fad24	Heat Stressed	1	1.94	0	35.83	0	3.47	0	11.47	0	43.64	0	3.65	1.05189
		X129.B.5.F.2.O	fad24	Heat Stressed	2	2.03	0	35.77	0	3.62	0	10.84	0	43.95	0	3.79	1.05415
		X129.B.5.F.2.O	fad24	Heat Stressed	3	2.01	0	36.9	0	3.54	0	11.12	0	42.68	0	3.75	1.05268
		X129.B.5.F.2.O	fad24	Heat Stressed	8	2.17	0	38.99	0	3.46	0	13.16	0	38.51	0	3.71	1.04933
		X129.B.5.F.2.O	fad24	Heat Stressed	4	2.21	0	39.78	0	3.32	0	14.07	0	37.19	0	3.43	1.04587
		X129.B.5.F.2.O	fad24	Nonstressed	9	2.25	0	39.5	0	3.58	0	12.52	0	38.56	0	3.59	1.05093
		X129.B.5.F.2.O	fad24	Nonstressed	10	2.22	0	39.29	0	3.52	0	13.09	0	38.28	0	3.6	1.05
		X129.B.5.F.2.O	fad24	Nonstressed	16	2.2	0	38.85	0	3.26	0	13.65	0	38.42	0	3.62	1.04482
		X129.B.5.F.2.O	fad24	Nonstressed	13	2.21	0	35.7	1.5	4.18	0	12.51	0	40.13	0	3.77	1.0795
		X129.B.5.F.2.O	fad24	Nonstressed	11	2.46	0	40.15	1.14	3.81	0	11.48	0	37.54	0	3.42	1.06523
		X05.A.4.N.4.C.2	fad2fae1	Nonstressed	G	2.5	0	92.08	0	2.57	0	1.42	0	0	0	1.43	1.02678
		X129.B.5.F.2.O	fad24	Nonstressed	12	2.18	0	39.54	0	3.46	0	13.31	0	37.8	0	3.71	1.04923
		5.B.3.E.8.B.4	rod1	Nonstressed	C	4.13	0	23.05	13.55	11.69	0	7.89	0	36.43	0	3.26	1.33905
		5.B.3.E.8.B.4	rod1	Heat Stressed	F	3.15	0	22.32	10.62	11.21	0	9.41	0	39.58	0	3.71	1.31042
		X05.A.4.N.4.C.2	fad2fae1	Nonstressed	J	2.68	0	91.26	0	3.49	0	1.66	0	0	0	0.91	1.04339
		X05.A.4.N.4.C.2	fad2fae1	Nonstressed	Z	2.57	0	91.53	0	3.06	0	1.6	0	0	0	1.24	1.03595
		X129.B.5.F.2.O	fad24	Nonstressed	AO	1.99	0	38.09	0	3.52	0	11.59	0	41.11	0	3.7	1.05244
		X129.B.5.F.2.O	fad24	Nonstressed	AP	2.1	0	38.74	0	3.28	0	12.01	0	39.88	0	3.99	1.04645
		1791.A6L1	fad26	Nonstressed	AL	2.13	0	38.76	0	3.47	0	12.48	0	39.27	0	3.89	1.05005
		X05.A.4.N.4.C.2	fad2fae1	Nonstressed	O2	2.46	0	89.42	0	3.29	0	1.99	0	1.67	0	1.17	1.04169
		X05.A.4.N.4.C.2	fad2fae1	Heat Stressed	G	2.5	0	89.44	0	3.12	0	2.02	0	1.83	0	1.09	1.03781
		X05.A.4.N.4.C.2	fad2fae1	Heat Stressed	F	2.63	0	91.32	0	3.33	0	1.55	0	0	0	1.17	1.04078
		X05.A.4.N.4.C.2	fad2fae1	Heat Stressed	E	2.71	0	91.77	0	3.14	0	1.41	0	0	0	0.97	1.03605
		X05.A.4.N.4.C.2	fad2fae1	Heat Stressed	A	2.66	0	91.78	0	2.98	0	1.42	0	0	0	1.16	1.03339
		X115	rod1fae1	Heat Stressed	8	3.7	0	64.27	15.5	15.52	0	1	0	0	0	0	1.42844
		X115	rod1fae1	Nonstressed	3	5.78	0	51.88	25.07	17.28	0	0	0	0	0	0	1.53845
		Gen10	None	Nonstressed	A	2.97	0	14.45	17.87	14.76	0	7.67	1.35	37.38	0	3.55	1.44655

## Sheet: pollen_expt1
		Table S2. Pollen viability at a series of temperatures, in wild-type pennycress (Thlaspi arvense L.) and six CRISPR/Cas9 gene-edited lines with increased oleic acid content. Gene edited lines had loss of function mutations in either the fatty acid desaturase 2 (FAD2), reduced oleate desaturation (ROD1), fatty acid elongase (FAE1) genes, or combinations of ROD1 / FAE1 or FAD2 / FAE1. Data are from…
			E.g. "v21" refers to pollen viability (as a fraction of total pollen) at 20 °C).
		type	mutation	allele	rep	v20	v23	v26	v28	v30	v32	v34
		fad	fad24	x129	i	0.933333	0.952381	0.910448	0.862264	0.443182	0.16895	0
		fad	fad24	X129	iv	0.811321	0.913952	0.878218	0.722	0.49	0.19697	0.092
		fad	fad24	X129	viii	0.88889	1	0.754098	0.666667	0.479839	0.18	0.112
		fad	fad24	x129	v	0.84	0.95625	0.8	0.7	0.6	0.225	0.1
		fad	fad24	x129	xviii	0.83333	0.944134	0.752381	0.68	0.486957	0.202128	0.0120846
		fad	fad24	x129	iii	0.81	0.92	0.8485	0.71	0.49	0.211055	0.1
		fad	fad24	x129	v	0.84	0.96	0.821429	0.675	0.52	0.222772	0.08
		fad	fad24	x129	vii	0.83	0.92	0.896665	0.68	0.58	0.2	0.114754
		fad	fad26	A6L1	LD	0.778846	0.96124	0.833333	0.66667	0.6	0.244792	0.014742
		fad	fad26	A6D3	DB	0.8333	0.940351	0.832335	0.702341	0.637255	0.178218	0.04
		fad	fad26	A6D3	DD	0.909091	0.96124	0.89899	0.72	0.531208	0.175824	0.09375
		fad	fad26	A6L1	LG	0.883333	0.91358	0.747475	0.652174	0.496544	0.217822	0.11
		fad	fad26	A6L1	LE	0.771429	0.952128	0.822703	0.6875	0.526316	0.201923	0.1
		fad	fad26	A6D3	DE	0.925	0.905882	0.793103	0.756364	0.558333	0.118812	0.03
		fad	fad26	A6L1	LB	0.821596	0.971963	0.857143	0.75	0.590476	0.288557	0.02
		fad	fad26	A6L1	LF	0.8425	0.862745	0.6875	0.81	0.483636	0.201058	0.08
		fad	fad26	A6D3	DH	0.82	0.97	0.80303	0.685	0.517985	0.175824	0.118033
		fad	fad26	A6D3	DA	0.851765	0.905405	0.8	0.661692	0.52	0.125	0.0769231
		fad	fad26	A6L1	LA	0.864286	0.935484	0.810811	0.694737	0.442857	0.215247	0.1
		fad	fad26	A6L1	LC	0.812139	0.878788	0.738028	0.694805	0.430464	0.221591	0.052
		fad	fad26	A6D3	DC	0.844086	0.883562	0.833333	0.717391	0.54	0.198953	0.0108696
		fadfae	fadfae	X05	B	0.886957	0.857143	0.802469	0.688442	0.510526	0.177778	0.1
		fadfae	fadfae	X05	O	0.897674	0.925926	0.816993	0.63	0.505	0.18	0.025974
		fadfae	fadfae	X05	ii	0.828125	0.985075	0.916667	0.831683	0.447917	0.22222	0.05
		fadfae	fadfae	X05	A	0.794118	0.95297	0.842857	0.631579	0.583333	0.152632	0.05
		fadfae	fadfae	X05	E	0.818182	0.983444	0.890909	0.704762	0.547009	0.246575	0.06
		fadfae	fadfae	X05	F	0.82	1	0.823529	0.824121	0.42953	0.22381	0.0754717
		fadfae	fadfae	X05	H	0.84	0.905882	0.890909	0.695402	0.602564	0.177686	0
		fae	Fae	Fae	F	0.913681	0.846154	0.54	0.22	0.1111	0.07	0.02
		fae	Fae	Fae	I	0.931452	0.868613	0.578704	0.333	0.2	0.207921	0.04
		fae	Fae	Fae	iii	0.906667	0.81	0.519337	0.410112	0.217391	0.0482456	0.0546448
		fae	Fae	Fae	H	1	0.853535	0.485149	0.38255	0.2	0.1	0.01
		fae	Fae	Fae	G	1	0.9	0.5	0.33	0.18	0.0809524	0
		faerod	FaeRod	FaeRod	vi	0.961353	0.90099	0.687417	0.45	0.294643	0.129771	0.03
		faerod	FaeRod	FaeRod	x	0.942708	0.866995	0.658556	0.485	0.271367	0.106436	0.01
		faerod	FaeRod	FaeRod	ix	0.988679	0.875706	0.662083	0.454545	0.244019	0.0942079	0.07
		faerod	FaeRod	FaeRod	viii	1	0.929293	0.63019	0.517241	0.2875	0.15	0.02
		rod	Rod1	Rod1	F	0.873913	0.868293	0.776699	0.531532	0.28934	0.143564	0.08
		rod	Rod1	Rod1	J	0.962567	0.94186	0.79798	0.591603	0.382075	0.13333	0.1
		rod	Rod1	Rod1	H	0.92779	0.908629	0.809859	0.559	0.368421	0.209524	0.12
		rod	Rod1	Rod1	I	0.952522	0.837838	0.814815	0.597209	0.393204	0.166667	0.04
		rod	Rod1	Rod1	G	0.948148	0.9	0.722054	0.516867	0.342857	0.187517	0.09
		rod	Rod1	Rod1	K	0.890034	0.92	0.742169	0.578859	0.271357	0.123762	0.04
		rod	Rod1	Rod1	L	0.88	0.891089	0.773869	0.5	0.375	0.128911	0.05
		wildtype	Wildtype	Wildtype	F	1	0.925926	0.645825	0.403876	0.121495	0.065	0.02
		wildtype	Wildtype	Wildtype	I	0.958084	0.891026	0.56	0.375	0.189542	0.112583	0.0705882
		wildtype	Wildtype	Wildtype	H	0.969419	0.973118	0.661417	0.399401	0.101124	0.108911	0.09
		wildtype	Wildtype	Wildtype	J	0.954545	0.904762	0.54	0.343385	0.193103	0.02	0.02
		wildtype	Wildtype	Wildtype	G	0.96087	0.801075	0.6	0.308411	0.134884	0.03	0.04
		wildtype	Wildtype	Wildtype	K	0.968992	0.95122	0.63786	0.33284	0.152721	0.0643564	0.12
		wildtype	Wildtype	Wildtype	L	0.99	0.937121	0.67	0.4	0.1	0.10396	0.02

## Sheet: pollen_expt2
	Table S3. Pollen viability at a series of temperatures, in wild-type pennycress (Thlaspi arvense L.) and seven CRISPR/Cas9 gene-edited lines with increased oleic acid content. Gene edited lines had loss of function mutations in either the fatty acid desaturase 2 (FAD2), reduced oleate desaturation (ROD1), fatty acid elongase (FAE1) genes, or combinations of ROD1 / FAE1 or FAD2 / FAE1. Data are fr…
		E.g. "v20" refers to pollen viability (as a fraction of total pollen) at 20 °C).
	type	mutation	rep	v20	v23	v26	v28	v30	v32	v34
	fad	fad24	L1	0.82	0.9375	0.9	0.806452	0.54	0.21	0
	fad	fad24	L2	0.863014	0.84	0.8	0.775	0.58	0.22967	0.0515464
	fad	fad24	K	0.8	0.964286	0.81407	0.602564	0.48	0.213235	0.143519
	fad	fad24	F	0.75	0.870588	0.829787	0.75	0.57	0.170068	0
	fad	fad24	E.A	0.82	0.887324	0.8125	0.7	0.46	0.18	0
	fad	fad24	E.B	0.8333	0.938462	0.778689	0.632184	0.5007	0.210884	0.00884956
	fad	fad24	I.B	0.81667	0.969925	0.822222	0.73913	0.470588	0.211009	0.0169492
	fad	fad24	I.A	0.81	0.82	0.777778	0.645161	0.46	0.212121	0.0686275
	fad	fad26	1A	0.81	0.9	0.8364	0.644444	0.538462	0.22	0.11
	fad	fad26	1B	0.78	0.932432	0.765823	0.692308	0.458824	0.24	0.15
	fad	fad26	2	0.8333	0.956522	0.820896	0.701754	0.44186	0.210526	0.103746
	fad	fad26	13	0.865	0.988372	0.763514	0.732283	0.537815	0.0961538	0.0539419
	fad	fad26	14A	0.8333	0.92	0.807143	0.701149	0.649123	0.224278	0
	fad	fad26	14B	0.828696	0.9	0.777778	0.72093	0.504425	0.255102	0
	fad	fad26	3A	0.878189	0.9	0.92	0.755102	0.523438	0.210341	0
	fad	fad26	0	0.8	0.952381	0.84	0.702128	0.554348	0.163716	0.0235294
	fad	fad26	4B	0.81	1	0.9	0.697674	0.449275	0.228273	0.0384615
	fae	fae	D	0.97	0.875	0.707857	0.4	0.2222	0.11	0
	fae	fae	B	0.930233	0.982301	0.54878	0.325444	0.19	0.09	0.02
	fae	fae	J	1	0.923077	0.6667	0.386076	0.1	0.05888	0
	fae	fae	G	1	0.8333	0.625	0.220339	0.15	0.1	0
	faerod	faerod	x	0.949153	0.9625	0.75	0.5	0.375	0.16667	0.130081
	faerod	faerod	xv	0.899497	0.769231	0.75	0.45408	0.3666	0.116	0.0969697
	faerod	faerod	xii	1	0.95	0.74335	0.48	0.241803	0.17571	0.0833333
	faerod	faerod	ix	0.942584	0.9	0.777	0.301061	0.3333	0.135922	0.0375
	faerod	faerod	xiii	0.92891	0.972973	0.7	0.515	0.398314	0.107955	0.0526316
	faerod	faerod	xiv	0.836364	0.9	0.72	0.4444	0.3	0.0956522	0.00884956
	rod	rod	D	1	0.954887	0.7777	0.72	0.417225	0.1667	0.025
	rod	rod	B	1	0.880342	0.7	0.5	0.430189	0.217195	0.225
	rod	rod	G	0.941176	0.95	0.72	0.525641	0.411455	0.178938	0.0233918
	rod	rod	L	0.934783	0.94	0.8	0.521277	0.324074	0.160874	0.1111
	rod	rod	ix	0.9	0.93	0.771429	0.475962	0.309524	0.201031	0.114537
	rod	rod	M	1	0.91129	0.67	0.461538	0.342282	0.145	0.128205
	rod	rod	O	0.92	0.913043	0.772152	0.536585	0.37037	0.13125	0.0900901
	wildtype	wildtype	iv	0.958042	0.94382	0.71	0.42	0.157895	0.149826	0.171598
	wildtype	wildtype	x	1	0.975309	0.625	0.393	0.0842105	0.0727273	0.0114943
	wildtype	wildtype	vii	1	0.94	0.63	0.43	0.100559	0.0848485	0.14375
	wildtype	wildtype	xv	0.96875	0.9	0.641892	0.45	0.158621	0.0991736	0.0419162
	wildtype	wildtype	xii	0.97549	0.813008	0.555	0.25	0.157434	0.0896226	0.0723684
	wildtype	wildtype	viii	0.960588	0.92	0.52	0.33	0.0957447	0.0483333	0
	wildtype	wildtype	xiii	0.99	0.98	0.62	0.39	0.1	0.158727	0.0483871
	fadfae	x179	9	0.859813	0.94	0.84	0.657534	0.612069	0.222727	0.1132
	fadfae	x179	10B	0.813187	0.923077	0.8125	0.6	0.54023	0.201931	0.079
	fadfae	x179	10A	0.920377	0.9	0.84	0.814815	0.520231	0.257965	0.018
	fadfae	x179	20	0.839286	0.988235	0.868333	0.64	0.488584	0.251142	0.11111
	fadfae	x179	19A	0.79	0.931818	0.8	0.725962	0.607955	0.220435	0.084
	fadfae	x179	19B	0.824	0.978261	0.812	0.66667	0.619048	0.229787	0.127148
	fadfae	x179	17	0.777778	0.956522	0.918919	0.809091	0.61157	0.144578	0.119
	fadfae	x179	18A	0.8333	0.851852	0.939024	0.746479	0.594595	0.223684	0.012
	fadfae	x180	16	0.8385	0.923	0.81	0.821918	0.648507	0.276186	0.03
	fadfae	x180	15A	0.8333	0.935	0.835	0.734694	0.630812	0.252706	0.0444
	fadfae	x180	11	0.84	1	0.8	0.912281	0.449275	0.211765	0.083
	fadfae	x180	12B	0.875	0.945783	0.77778	0.716418	0.527273	0.202925	0.168421
	fadfae	x180	12A	0.790909	1	0.948718	0.685185	0.53913	0.214724	0.07
	fadfae	x180	13	0.819672	0.844156	0.805515	0.720721	0.579439	0.157706	0.065
	fadfae	x180	14B	0.81761	0.926316	0.900297	0.779412	0.528	0.274568	0.166667
	fadfae	x180	14A	0.923729	0.885057	0.864198	0.618182	0.503448	0.212037	0.2
	fadfae	x180	0	0.8333	0.9	0.9	0.773585	0.5	0.254847	0

## Sheet: seedweights_expt1
		Table S4. Seed weight in wild-type pennycress (Thlaspi arvense L.) and six CRISPR/Cas9 gene-edited lines with increased oleic acid content. Gene edited lines had loss of function mutations in either the fatty acid desaturase 2 (FAD2), reduced oleate desaturation (ROD1), fatty acid elongase (FAE1) genes, or combinations of ROD1 / FAE1 or FAD2 / FAE1. Data are from an winter 2021-2022 experiment.
		Cell	Type	Rep	Condition	Weight	Ln(weight)
		fad24heat	fad24	i	HeatStress	432	6.06843
		fad24heat	fad24	ii	HeatStress	496	6.20658
		fad24heat	fad24	iii	HeatStress	652	6.48004
		fad24heat	fad24	iv	HeatStress	492	6.19848
		fad24heat	fad24	v	HeatStress	512	6.23832
		fad24heat	fad24	vi	HeatStress	643	6.46614
		fad24heat	fad24	vii	HeatStress	453	6.11589
		fad24heat	fad24	viii	HeatStress	915	6.81892
		fad24heat	fad24	ix	HeatStress	789	6.67077
		fad24heat	fad24	x	HeatStress	752	6.62274
		fad24heat	fad24	xi	HeatStress	644	6.4677
		fad24nonstressed	fad24	i	Nonstressed	680	6.52209
		fad24nonstressed	fad24	ii	Nonstressed	530	6.27288
		fad24nonstressed	fad24	iii	Nonstressed	552	6.31355
		fad24nonstressed	fad24	iv	Nonstressed	526	6.2653
		fad24nonstressed	fad24	v	Nonstressed	730	6.59304
		fad24nonstressed	fad24	vi	Nonstressed	474	6.16121
		fad24nonstressed	fad24	vii	Nonstressed	410	6.01616
		fad24nonstressed	fad24	viii	Nonstressed	645	6.46925
		fad24nonstressed	fad24	ix	Nonstressed	619	6.42811
		fad24nonstressed	fad24	x	Nonstressed	410	6.01616
		fad26heat	fad26	i	HeatStress	607	6.40853
		fad26heat	fad26	ii	HeatStress	592	6.38351
		fad26heat	fad26	iii	HeatStress	324	5.78074
		fad26heat	fad26	iv	HeatStress	477	6.16752
		fad26heat	fad26	v	HeatStress	764	6.63857
		fad26heat	fad26	vi	HeatStress	494	6.20254
		fad26heat	fad26	vii	HeatStress	546	6.30262
		fad26heat	fad26	viii	HeatStress	762	6.63595
		fad26heat	fad26	ix	HeatStress	830	6.72143
		fad26heat	fad26	x	HeatStress	1059	6.96508
		fad26heat	fad26	xi	HeatStress	430	6.06379
		fad26heat	fad26	xii	HeatStress	675	6.51471
		fad26nonstressed	fad26	i	Nonstressed	1166	7.06133
		fad26nonstressed	fad26	ii	Nonstressed	489	6.19236
		fad26nonstressed	fad26	iii	Nonstressed	673	6.51175
		fad26nonstressed	fad26	iv	Nonstressed	499	6.21261
		fad26nonstressed	fad26	v	Nonstressed	268	5.59099
		fad26nonstressed	fad26	vi	Nonstressed	510	6.23441
		fad26nonstressed	fad26	vii	Nonstressed	390	5.96615
		fad26nonstressed	fad26	viii	Nonstressed	322	5.77455
		fad26nonstressed	fad26	ix	Nonstressed	672	6.51026
		fadfaeheat	fadfae	i	HeatStress	659	6.49072
		fadfaeheat	fadfae	ii	HeatStress	482	6.17794
		fadfaeheat	fadfae	iii	HeatStress	742	6.60935
		fadfaeheat	fadfae	iv	HeatStress	602	6.40026
		fadfaeheat	fadfae	v	HeatStress	699	6.54965
		fadfaeheat	fadfae	vi	HeatStress	692	6.53959
		fadfaeheat	fadfae	vii	HeatStress	679	6.52062
		fadfaeheat	fadfae	viii	HeatStress	613	6.41836
		fadfaeheat	fadfae	ix	HeatStress	576	6.35611
		fadfaeheat	fadfae	x	HeatStress	720	6.57925
		fadfaeheat	fadfae	xi	HeatStress	972	6.87936
		fadfaenonstressed	fadfae	i	Nonstressed	424	6.04973
		fadfaenonstressed	fadfae	ii	Nonstressed	530	6.27288
		fadfaenonstressed	fadfae	iii	Nonstressed	674	6.51323
		fadfaenonstressed	fadfae	iv	Nonstressed	576	6.35611
		fadfaenonstressed	fadfae	v	Nonstressed	475	6.16331
		fadfaenonstressed	fadfae	vi	Nonstressed	540	6.29157
		fadfaenonstressed	fadfae	vii	Nonstressed	631	6.44731
		fadfaenonstressed	fadfae	viii	Nonstressed	400	5.99146
		fadfaenonstressed	fadfae	ix	Nonstressed	500	6.21461
		fadfaenonstressed	fadfae	x	Nonstressed	393	5.97381
		faeheat	fae	i	HeatStress	584	6.3699
		faeheat	fae	ii	HeatStress	398	5.98645
		faeheat	fae	iii	HeatStress	702	6.55393
		faeheat	fae	iv	HeatStress	457	6.12468
		faeheat	fae	v	HeatStress	510	6.23441
		faeheat	fae	vi	HeatStress	201	5.3033
		faeheat	fae	vii	HeatStress	229	5.43372
		faeheat	fae	viii	HeatStress	373	5.92158
		faenonstressed	fae	i	Nonstressed	1424	7.26123
		faenonstressed	fae	ii	Nonstressed	1554	7.34859
		faenonstressed	fae	iii	Nonstressed	1430	7.26543
		faenonstressed	fae	iv	Nonstressed	1342	7.20192
		faenonstressed	fae	v	Nonstressed	1156	7.05272
		faenonstressed	fae	vi	Nonstressed	1221	7.10743
		faenonstressed	fae	vii	Nonstressed	1323	7.18766
		faenonstressed	fae	viii	Nonstressed	1331	7.19369
		faerodheat	faerod	i	HeatStress	681	6.52356
		faerodheat	faerod	ii	HeatStress	604	6.40357
		faerodheat	faerod	iii	HeatStress	342	5.83481
		faerodheat	faerod	iv	HeatStress	585	6.37161
		faerodheat	faerod	v	HeatStress	223	5.40717
		faerodheat	faerod	vi	HeatStress	374	5.92426
		faerodheat	faerod	vii	HeatStress	332	5.80513
		faerodheat	faerod	viii	HeatStress	409	6.01372
		faerodnonstressed	faerod	i	Nonstressed	1357	7.21303
		faerodnonstressed	faerod	ii	Nonstressed	1261	7.13966
		faerodnonstressed	faerod	iii	Nonstressed	1574	7.36138
		faerodnonstressed	faerod	iv	Nonstressed	1612	7.38523
		faerodnonstressed	faerod	v	Nonstressed	1522	7.32778
		faerodnonstressed	faerod	vi	Nonstressed	1906	7.55276
		faerodnonstressed	faerod	vii	Nonstressed	1728	7.45472
		faerodnonstressed	faerod	viii	Nonstressed	1429	7.26473
		rodheat	rod	i	HeatStress	1176	7.06987
		rodheat	rod	ii	HeatStress	830	6.72143
		rodheat	rod	iii	HeatStress	981	6.88857
		rodheat	rod	iv	HeatStress	1263	7.14125
		rodheat	rod	v	HeatStress	1180	7.07327
		rodheat	rod	vi	HeatStress	1490	7.30653
		rodheat	rod	vii	HeatStress	569	6.34388
		rodheat	rod	viii	HeatStress	439	6.0845
		rodheat	rod	ix	HeatStress	972	6.87936
		rodheat	rod	x	HeatStress	801	6.68586
		rodheat	rod	xi	HeatStress	1048	6.95464
		rodheat	rod	xii	HeatStress	1002	6.90975
		rodnonstressed	rod	i	Nonstressed	1520	7.32647
		rodnonstressed	rod	ii	Nonstressed	1480	7.2998
		rodnonstressed	rod	iii	Nonstressed	1457	7.28413
		rodnonstressed	rod	iv	Nonstressed	1542	7.34084
		rodnonstressed	rod	v	Nonstressed	1275	7.1507
		rodnonstressed	rod	vi	Nonstressed	1972	7.5868
		rodnonstressed	rod	vii	Nonstressed	1809	7.50053
		rodnonstressed	rod	viii	Nonstressed	1914	7.55695
		wildtypeheat	wildtype	i	HeatStress	641	6.46303
		wildtypeheat	wildtype	ii	HeatStress	491	6.19644
		wildtypeheat	wildtype	iii	HeatStress	714	6.57088
		wildtypeheat	wildtype	iv	HeatStress	871	6.76964
		wildtypeheat	wildtype	v	HeatStress	816	6.70441
		wildtypeheat	wildtype	vi	HeatStress	603	6.40192
		wildtypeheat	wildtype	vii	HeatStress	560	6.32794
		wildtypeheat	wildtype	viii	HeatStress	270	5.59842
		wildtypeheat	wildtype	ix	HeatStress	321	5.77144
		wildtypeheat	wildtype	x	HeatStress	373	5.92158
		wildtypeheat	wildtype	xi	HeatStress	672	6.51026
		wildtypeheat	wildtype	xii	HeatStress	602	6.40026
		wildtypeheat	wildtype	xiii	HeatStress	548	6.30628
		wildtypeheat	wildtype	xiv	HeatStress	610	6.41346
		wildtypenonstressed	wildtype	i	Nonstressed	1203	7.09257
		wildtypenonstressed	wildtype	ii	Nonstressed	1249	7.1301
		wildtypenonstressed	wildtype	iii	Nonstressed	1640	7.40245
		wildtypenonstressed	wildtype	iv	Nonstressed	2258	7.72223
		wildtypenonstressed	wildtype	v	Nonstressed	1526	7.33041
		wildtypenonstressed	wildtype	vi	Nonstressed	2501	7.82445
		wildtypenonstressed	wildtype	vii	Nonstressed	1344	7.20341
		wildtypenonstressed	wildtype	viii	Nonstressed	1323	7.18766
		wildtypenonstressed	wildtype	ix	Nonstressed	1228	7.11314
		wildtypenonstressed	wildtype	x	Nonstressed	2284	7.73368
		wildtypenonstressed	wildtype	xi	Nonstressed	1345	7.20415
		wildtypenonstressed	wildtype	xii	Nonstressed	2194	7.69348
		wildtypenonstressed	wildtype	xiii	Nonstressed	1279	7.15383
		wildtypenonstressed	wildtype	xiv	Nonstressed	2208	7.69984
		wildtypenonstressed	wildtype	xv	Nonstressed	1340	7.20042
		wildtypenonstressed	wildtype	xvi	Nonstressed	1307	7.17549
		wildtypenonstressed	wildtype	xvii	Nonstressed	1412	7.25276
		wildtypenonstressed	wildtype	xviii	Nonstressed	1241	7.12367
		wildtypenonstressed	wildtype	xix	Nonstressed	1691	7.43308
		wildtypenonstressed	wildtype	xx	Nonstressed	1300	7.17012
		wildtypenonstressed	wildtype	xxi	Nonstressed	2184	7.68891
		wildtypenonstressed	wildtype	xxii	Nonstressed	1370	7.22257
		fad26nonstressed	fad26	x	Nonstressed	690	6.53669

## Sheet: seedweights_expt2
		Table S5. Seed weight in wild-type pennycress (Thlaspi arvense L.) and seven CRISPR/Cas9 gene-edited lines with increased oleic acid content. Gene edited lines had loss of function mutations in either the fatty acid desaturase 2 (FAD2), reduced oleate desaturation (ROD1), fatty acid elongase (FAE1) genes, or combinations of ROD1 / FAE1 or FAD2 / FAE1. Data are from an summer-autumn 2022 experimen…
		event	stress	weight	ln(weight)	rep
		wildtype	heatstress	626	6.43935	i
		wildtype	heatstress	879	6.77878	ii
		wildtype	heatstress	855	6.7511	iii
		wildtype	heatstress	722	6.58203	iv
		wildtype	heatstress	572	6.34914	v
		wildtype	heatstress	795	6.67834	vi
		wildtype	heatstress	721	6.58064	vii
		wildtype	heatstress	440	6.08677	viii
		wildtype	heatstress	361	5.88888	ix
		wildtype	heatstress	379	5.93754	x
		wildtype	heatstress	332	5.80513	xi
		wildtype	heatstress	310	5.73657	xii
		wildtype	heatstress	464	6.13988	xiii
		wildtype	heatstress	572	6.34914	xiv
		wildtype	heatstress	571	6.34739	xv
		wildtype	heatstress	542	6.29527	xvi
		wildtype	nonstressed	1241	7.12367	i
		wildtype	nonstressed	1536	7.33694	ii
		wildtype	nonstressed	1336	7.19744	iii
		wildtype	nonstressed	1480	7.2998	iv
		wildtype	nonstressed	1258	7.13728	v
		wildtype	nonstressed	1264	7.14204	vi
		wildtype	nonstressed	1252	7.1325	vii
		wildtype	nonstressed	1242	7.12448	viii
		wildtype	nonstressed	1271	7.14756	ix
		wildtype	nonstressed	1840	7.51752	x
		wildtype	nonstressed	1241	7.12367	xi
		wildtype	nonstressed	1192	7.08339	xii
		wildtype	nonstressed	1672	7.42178	xiii
		wildtype	nonstressed	1422	7.25982	xiv
		wildtype	nonstressed	1424	7.26123	xv
		wildtype	nonstressed	1367	7.22037	xvi
		wildtype	nonstressed	1399	7.24351	xvii
		wildtype	nonstressed	1230	7.11477	xviii
		rod1	heatstressed	1043	6.94986	i
		rod1	heatstressed	989	6.89669	ii
		rod1	heatstressed	907	6.81014	iii
		rod1	heatstressed	802	6.68711	iv
		rod1	heatstressed	794	6.67708	v
		rod1	heatstressed	951	6.85751	vi
		rod1	heatstressed	917	6.82111	vii
		rod1	heatstressed	927	6.83195	viii
		rod1	heatstressed	1036	6.94312	ix
		rod1	heatstressed	1024	6.93147	x
		rod1	nonstressed	1311	7.17855	i
		rod1	nonstressed	1526	7.33041	ii
		rod1	nonstressed	1705	7.44132	iii
		rod1	nonstressed	1652	7.40974	iv
		rod1	nonstressed	1432	7.26683	v
		rod1	nonstressed	1638	7.40123	vi
		rod1	nonstressed	1444	7.27517	vii
		rod1	nonstressed	1399	7.24351	viii
		rod1	nonstressed	1360	7.21524	ix
		rod1	nonstressed	1476	7.29709	x
		fad26	heatstressed	462	6.13556	i
		fad26	heatstressed	425	6.05209	ii
		fad26	heatstressed	418	6.03548	iii
		fad26	heatstressed	433	6.07074	iv
		fad26	heatstressed	1298	7.16858	v
		fad26	heatstressed	1014	6.92166	vi
		fad26	heatstressed	663	6.49677	vii
		fad26	heatstressed	466	6.14419	viii
		fad26	heatstressed	1050	6.95655	ix
		fad26	heatstressed	1273	7.14913	x
		fad26	heatstressed	537	6.286	xi
		fad26	heatstressed	548	6.30628	xii
		fad26	heatstressed	734	6.59851	xiii
		fad26	heatstressed	574	6.35263	xiv
		fad26	heatstressed	932	6.83733	xv
		fad26	heatstressed	909	6.81235	xvi
		fad26	nonstressed	433	6.07074	i
		fad26	nonstressed	564	6.33505	ii
		fad26	nonstressed	471	6.15486	iii
		fad26	nonstressed	523	6.25958	iv
		fad26	nonstressed	532	6.27664	v
		fad26	nonstressed	692	6.53959	vi
		fad26	nonstressed	1163	7.05876	vii
		fad26	nonstressed	575	6.35437	viii
		fad26	nonstressed	502	6.2186	ix
		fad26	nonstressed	494	6.20254	x
		fad26	nonstressed	420	6.04025	xi
		fad26	nonstressed	510	6.23441	xii
		fad24	heatstressed	759	6.632	i
		fad24	heatstressed	652	6.48004	ii
		fad24	heatstressed	718	6.57647	iii
		fad24	heatstressed	646	6.4708	iv
		fad24	heatstressed	512	6.23832	v
		fad24	heatstressed	409	6.01372	vi
		fad24	heatstressed	444	6.09582	vii
		fad24	heatstressed	426	6.05444	viii
		fad24	heatstressed	918	6.8222	ix
		fad24	heatstressed	720	6.57925	x
		fad24	heatstressed	717	6.57508	xi
		fad24	heatstressed	596	6.39024	xii
		fad24	nonstressed	846	6.74052	i
		fad24	nonstressed	524	6.26149	ii
		fad24	nonstressed	626	6.43935	iii
		fad24	nonstressed	416	6.03069	iv
		fad24	nonstressed	686	6.53088	v
		fad24	nonstressed	759	6.632	vi
		fad24	nonstressed	447	6.10256	vii
		fad24	nonstressed	752	6.62274	viii
		fad24	nonstressed	431	6.06611	ix
		fad24	nonstressed	456	6.12249	x
		fad24	nonstressed	494	6.20254	xi
		fad24	nonstressed	570	6.34564	xii
		x179	heatstressed	1173	7.06732	i
		x179	heatstressed	852	6.74759	ii
		x179	heatstressed	660	6.49224	iii
		x179	heatstressed	551	6.31173	iv
		x179	heatstressed	647	6.47235	v
		x179	heatstressed	598	6.39359	vi
		x179	heatstressed	559	6.32615	vii
		x179	heatstressed	824	6.71417	viii
		x179	heatstressed	772	6.64898	ix
		x179	heatstressed	479	6.1717	x
		x179	nonstressed	701	6.55251	i
		x179	nonstressed	504	6.22258	ii
		x179	nonstressed	1193	7.08423	iii
		x179	nonstressed	528	6.2691	iv
		x179	nonstressed	697	6.54679	v
		x179	nonstressed	690	6.53669	vi
		x179	nonstressed	509	6.23245	vii
		x180	heatstressed	813	6.70073	i
		x180	heatstressed	596	6.39024	ii
		x180	heatstressed	476	6.16542	iii
		x180	heatstressed	583	6.36819	iv
		x180	heatstressed	608	6.41017	v
		x180	heatstressed	572	6.34914	vi
		x180	heatstressed	670	6.50728	vii
		x180	heatstressed	702	6.55393	viii
		x180	heatstressed	648	6.47389	ix
		x180	heatstressed	599	6.39526	x
		x180	heatstressed	1129	7.02909	xi
		x180	heatstressed	1034	6.94119	xii
		x180	nonstressed	630	6.44572	i
		x180	nonstressed	544	6.29895	ii
		x180	nonstressed	377	5.93225	iii
		x180	nonstressed	811	6.69827	iv
		x180	nonstressed	447	6.10256	v
		x180	nonstressed	542	6.29527	vi
		x180	nonstressed	549	6.3081	vii
		x180	nonstressed	877	6.77651	viii
		x180	nonstressed	842	6.73578	ix
		x180	nonstressed	612	6.41673	x
		x180	nonstressed	1146	7.04403	xi
		x180	nonstressed	528	6.2691	xii
		x179	nonstressed	712	6.56808	viii
		x179	nonstressed	498	6.2106	ix
		x179	nonstressed	442	6.09131	x
		x179	nonstressed	577	6.35784	xi
		fae1	heatstressed	399	5.98896	i
		fae1	heatstressed	632	6.44889	ii
		fae1	heatstressed	717	6.57508	iii
		fae1	heatstressed	605	6.40523	iv
		fae1	heatstressed	372	5.91889	v
		fae1	heatstressed	404	6.00141	vi
		fae1	heatstressed	320	5.76832	vii
		fae1	heatstressed	396	5.98141	viii
		fae1	nonstressed	1355	7.21156	i
		fae1	nonstressed	1271	7.14756	ii
		fae1	nonstressed	1221	7.10743	iii
		fae1	nonstressed	1519	7.32581	iv
		fae1	nonstressed	1207	7.09589	v
		fae1	nonstressed	1391	7.23778	vi
		fae1	nonstressed	1503	7.31522	vii
		fae1	nonstressed	1322	7.1869	viii
		faerod	heatstressed	704	6.55678	i
		faerod	heatstressed	742	6.60935	ii
		faerod	heatstressed	614	6.41999	iii
		faerod	heatstressed	758	6.63068	iv
		faerod	heatstressed	343	5.83773	v
		faerod	heatstressed	409	6.01372	vi
		faerod	heatstressed	371	5.9162	vii
		faerod	heatstressed	399	5.98896	viii
		faerod	nonstressed	1197	7.08757	i
		faerod	nonstressed	1721	7.45066	ii
		faerod	nonstressed	1856	7.52618	iii
		faerod	nonstressed	1812	7.50219	iv
		faerod	nonstressed	1740	7.46164	v
		faerod	nonstressed	1442	7.27379	vi
		faerod	nonstressed	1227	7.11233	vii
		faerod	nonstressed	1204	7.0934	viii
		faerod	nonstressed	1305	7.17396	ix
		faerod	nonstressed	1224	7.10988	x
		x179	heatstressed	499	6.21261	xi

## Sheet: MDA_leaf_expt1
		Table S6. Thiobarbituric acid reactive substances (TBARS) content in leaves of wild-type pennycress (Thlaspi arvense L.) and six CRISPR/Cas9 gene-edited lines with increased oleic acid content. Gene edited lines had loss of function mutations in either the fatty acid desaturase 2 (FAD2), reduced oleate desaturation (ROD1), fatty acid elongase (FAE1) genes, or combinations of ROD1 / FAE1 or FAD2 /…
	cell	ID	Tissue	Construct	Condition	Event	Rep	Weight	TBARS_raw	TBARS_corrected
								mg	µM	nmol g -1
	fad24_hs	23	Leaf	Fad24	HeatStressed	X129	2	48	4.97685	186.632
	fad24_hs	27	Leaf	Fad24	HeatStressed	X129	2	34	2.89352	204.248
	fad24_hs	36	Leaf	Fad24	HeatStressed	X129	1	60	3.63426	145.37
	fad24_hs	38	Leaf	Fad24	HeatStressed	X129	5	48	3.31019	165.509
	fad24_hs	41	Leaf	Fad24	HeatStressed	X129	4	105	5.76389	131.746
	fad24_hs	48	Leaf	Fad24	HeatStressed	X129	6	49	5.39352	211.338
	fad24_hs	50	Leaf	Fad24	HeatStressed	X129	7	44	4.60648	201.01
	fad24_hs	56	Leaf	Fad24	HeatStressed	X129	8	52	3.49537	161.325
	fad24_hs	57	Leaf	Fad24	HeatStressed	X129	C	78	4.74537	146.011
	fad24_ns	3	Leaf	Fad24	Nonstressed	X129	12	67	4.46825	224.08
	fad24_ns	10M	Leaf	Fad24	Nonstressed	X129	11	29	2.89352	239.464
	fad24_ns	11M	Leaf	Fad24	Nonstressed	X129	10	59	5.25463	213.748
	fad24_ns	17M	Leaf	Fad24	Nonstressed	X129	9	36	3.68056	245.37
	fad24_ns	22M	Leaf	Fad24	Nonstressed	X129	16	28	3.31019	283.73
	fad24_ns	26M	Leaf	Fad24	Nonstressed	X129	8	62	4.28241	207.213
	fad24_ns	34M	Leaf	Fad24	Nonstressed	X129	14	71	5.53241	233.764
	fad24_ns	39M	Leaf	Fad24	Nonstressed	X129	13	39	2.80093	215.456
	fad26_hs	21	Leaf	Fad26	HeatStressed	A6L1	D	62	3.77315	146.057
	fad26_hs	25	Leaf	Fad26	HeatStressed	A6D3	B	40	3.35648	201.389
	fad26_hs	32	Leaf	Fad26	HeatStressed	A6D3	D	89	4.51389	121.723
	fad26_hs	39	Leaf	Fad26	HeatStressed	A6L1	G	50	4.05093	194.444
	fad26_hs	43	Leaf	Fad26	HeatStressed	A6L1	E	59	3.91204	159.134
	fad26_hs	44	Leaf	Fad26	HeatStressed	A6D3	E	57	3.63426	153.021
	fad26_hs	52	Leaf	Fad26	HeatStressed	A6L1	F	102	4.375	102.941
	fad26_hs	54	Leaf	Fad26	HeatStressed	A6L1	H	84	5.39352	154.101
	fad26_hs	58	Leaf	Fad26	HeatStressed	A6D3	C	80	4.83796	145.139
	fad26_ns	2	Leaf	Fad26	Nonstressed	A6D3	L	54	3.83333	226.593
	fad26_ns	6	Leaf	Fad26	Nonstressed	A6L1	L	46	3.95238	206.211
	fad26_ns	7	Leaf	Fad26	Nonstressed	A6L1	K	50	3.15873	201.653
	fad26_ns	8	Leaf	Fad26	Nonstressed	A6D3	K	16	2.3254	279.048
	fad26_ns	13M	Leaf	Fad26	Nonstressed	A6D3	J	37	4.65278	301.802
	fad26_ns	14M	Leaf	Fad26	Nonstressed	A6L1	J	30	1.9213	204.426
	fad26_ns	18M	Leaf	Fad26	Nonstressed	A6D3	I	29	2.01389	208.333
	fad26_ns	19M	Leaf	Fad26	Nonstressed	A6L1	J	76	6.45833	203.947
	fad26_ns	20M	Leaf	Fad26	Nonstressed	A6L1	P	69	4.79167	221.667
	fad26_ns	21M	Leaf	Fad26	Nonstressed	A6D3	P	62	4.88426	236.335
	fad26_ns	25M	Leaf	Fad26	Nonstressed	A6L1	O	40	3.68056	220.833
	fad26_ns	28M	Leaf	Fad26	Nonstressed	A6D3	O	40	3.0787	203.194
	fad26_ns	31M	Leaf	Fad26	Nonstressed	A6L1	N	82	5.625	218.963
	fad26_ns	32M	Leaf	Fad26	Nonstressed	A6D3	N	64	5.94907	223.09
	fad26_ns	37M	Leaf	Fad26	Nonstressed	A6L1	M	30	2.56944	205.556
	fadfae_hs	26	Leaf	FadFae	HeatStressed	X05	B	62	2.66204	137.052
	fadfae_hs	31	Leaf	FadFae	HeatStressed	X05	0	59	5.71759	174.435
	fadfae_hs	42	Leaf	FadFae	HeatStressed	X05	2	67	4.93056	176.617
	fadfae_hs	46	Leaf	FadFae	HeatStressed	X05	A	84	4.74537	135.582
	fadfae_hs	47	Leaf	FadFae	HeatStressed	X05	E	93	4.88426	126.045
	fadfae_hs	49	Leaf	FadFae	HeatStressed	X05	G	44	4.79167	156.818
	fadfae_hs	51	Leaf	FadFae	HeatStressed	X05	F	56	3.125	167.411
	fadfae_hs	53	Leaf	FadFae	HeatStressed	X05	H	113	4.88426	129.671
	fadfae_ns	1	Leaf	FadFae	Nonstressed	X05	L	28	1.73016	237.279
	fadfae_ns	4	Leaf	FadFae	Nonstressed	X05	K	62	4.54762	281.659
	fadfae_ns	15M	Leaf	FadFae	Nonstressed	X05	I	36	2.56944	205.556
	fadfae_ns	23M	Leaf	FadFae	Nonstressed	X05	P	38	3.72685	235.38
	fadfae_ns	27M	Leaf	FadFae	Nonstressed	X05	O	24	2.66204	266.204
	fadfae_ns	30M	Leaf	FadFae	Nonstressed	X05	N	40	3.68056	220.833
	fadfae_ns	35M	Leaf	FadFae	Nonstressed	X05	Z	57	6.45833	271.93
	fae_hs	3	Leaf	Fae	HeatStressed	Fae	F	67	5.16204	369.818
	fae_hs	5	Leaf	Fae	HeatStressed	Fae	I	10	4.46759	487.374
	fae_hs	14	Leaf	Fae	HeatStressed	Fae	J	30	5.43981	435.185
	fae_hs	15	Leaf	Fae	HeatStressed	Fae	H	36	5.34722	356.481
	fae_hs	55	Leaf	Fae	HeatStressed	Fae1	H	48	5.71759	428.819
	fae_hs	61	Leaf	Fae	HeatStressed	Fae1	G	120	4.69907	310.139
	fae_hs	300	Leaf	Fae	HeatStressed	Fae1	H	92	18.0391	470.586
	fae_ns	43M	Leaf	Fae	Nonstressed	Fae1	E	75	6.22685	149.444
	fae_ns	46M	Leaf	Fae	Nonstressed	Fae1	A	62	4.18981	162.186
	fae_ns	50M	Leaf	Fae	Nonstressed	Fae1	B	41	4.56019	160.163
	fae_ns	55M	Leaf	Fae	Nonstressed	Fae1	3	46	6.08796	158.816
	fae_ns	60M	Leaf	Fae	Nonstressed	Fae1	D	60	5.11574	153.472
	fae_ns	305	Leaf	Fae	Nonstressed	Fae1	N	96	6.01849	150.462
	rod_hs	4	Leaf	Rod	HeatStressed	Rod1	F	62	4.69907	327.419
	rod_hs	8	Leaf	Rod	HeatStressed	Rod1	J	36	6.27315	418.21
	rod_hs	9	Leaf	Rod	HeatStressed	Rod1	H	39	4.56019	373.234
	rod_hs	12	Leaf	Rod	HeatStressed	Rod1	I	50	4.56019	350.222
	rod_hs	19	Leaf	Rod	HeatStressed	Rod1	K	76	5.39352	340.643
	rod_hs	18	Leaf	Rod	HeatStressed	Rod1	G	29	4.69907	388.889
	rod_ns	41M	Leaf	Rod	Nonstressed	Rod1	E	79	4.375	132.911
	rod_ns	48M	Leaf	Rod	Nonstressed	Rod1	A	57	6.78241	142.788
	rod_ns	49M	Leaf	Rod	Nonstressed	Rod1	B	24	4.51389	167.014
	rod_ns	53M	Leaf	Rod	Nonstressed	Rod1	C	127	7.06019	133.421
	rod_ns	58M	Leaf	Rod	Nonstressed	Rod1	D	69	5.02315	131.039
	rod_ns	304	Leaf	Rod	Nonstressed	Rod1	N	91	4.63304	122.19
	rodfae_hs	2	Leaf	RodFae	HeatStressed	RodFae	G	54	5.39352	479.424
	rodfae_hs	7	Leaf	RodFae	HeatStressed	RodFae	10	50	5.5787	428.444
	rodfae_hs	11	Leaf	RodFae	HeatStressed	RodFae	9	59	5.34722	380.65
	rodfae_hs	16	Leaf	RodFae	HeatStressed	RodFae	8	74	3.68056	322.297
	rodfae_hs	62	Leaf	RodFae	HeatStressed	RodFae	7	140	6.45833	332.143
	rodfae_hs	301	Leaf	RodFae	HeatStressed	RodFae	J	97	17.2016	425.605
	rodfae_ns	47M	Leaf	RodFae	Nonstressed	RodFae	1	41	5.25463	184.553
	rodfae_ns	52M	Leaf	RodFae	Nonstressed	RodFae	2	48	3.95833	148.437
	rodfae_ns	56M	Leaf	RodFae	Nonstressed	RodFae	3	50	4.65278	156.333
	rodfae_ns	57M	Leaf	RodFae	Nonstressed	RodFae	4	45	5.20833	138.889
	rodfae_ns	306	Leaf	RodFae	Nonstressed	RodFae	N	107	6.02338	135.104
	rodfae_ns	307	Leaf	RodFae	Nonstressed	RodFae	P	84	6.02289	172.083
	wildtype_hs	1	Leaf	Wildtype	HeatStressed	WT	F	28	5.06944	434.524
	wildtype_hs	6	Leaf	Wildtype	HeatStressed	WT	I	46	5.11574	333.635
	wildtype_hs	10	Leaf	Wildtype	HeatStressed	WT	H	29	5.34722	442.529
	wildtype_hs	13	Leaf	Wildtype	HeatStressed	WT	J	37	5.30093	343.844
	wildtype_hs	17	Leaf	Wildtype	HeatStressed	WT	G	36	5.11574	341.049
	wildtype_hs	20	Leaf	Wildtype	HeatStressed	WT	K	69	6.31944	329.71
	wildtype_hs	64	Leaf	Wildtype	HeatStressed	WT	l	56	5.6713	364.583
	wildtype_ns	42M	Leaf	Wildtype	Nonstressed	WT	E	50	4.4213	148.556
	wildtype_ns	45M	Leaf	Wildtype	Nonstressed	WT	A	56	4.51389	135.417
	wildtype_ns	51M	Leaf	Wildtype	Nonstressed	WT	B	38	4.51389	142.544
	wildtype_ns	54M	Leaf	Wildtype	Nonstressed	WT	C	50	5.53241	159.333
	wildtype_ns	59M	Leaf	Wildtype	Nonstressed	WT	D	117	4.79167	98.2906
	wildtype_ns	302	Leaf	Wildtype	Nonstressed	WT	N	96	6.00037	150.009
	wildtype_ns	303	Leaf	Wildtype	Nonstressed	WT	P	100	5.44839	130.761

## Sheet: MDA_silicle_expt1
		Table S7. Thiobarbituric acid reactive substances (TBARS) content in silicles of wild-type pennycress (Thlaspi arvense L.) and six CRISPR/Cas9 gene-edited lines with increased oleic acid content. Gene edited lines had loss of function mutations in either the fatty acid desaturase 2 (FAD2), reduced oleate desaturation (ROD1), fatty acid elongase (FAE1) genes, or combinations of ROD1 / FAE1 or FAD2…
	Cell	ID	Tissue	Mutation	Stress	parent	rep	weight	TBARS_raw	TBARS_corrected
									µM	nmol g -1
	Cell	ID	Tissue	Mutation	Stress	parent	rep	weight	TBARS_raw	TBARS_corrected
	fad24_hs	21	Pod	Fad24	HeatStressed	X129	viii	107	2.20155	79.0089
	fad24_hs	24	Pod	Fad24	HeatStressed	X129	v	95	2.396	121.061
	fad24_hs	26	Pod	Fad24	HeatStressed	X129	i	60	1.46512	117.209
	fad24_hs	54	Pod	Fad24	HeatStressed	X129	vi	101	4.81783	114.483
	fad24_hs	57	Pod	Fad24	HeatStressed	X129	iv	130	3.5	64.6154
	fad24_hs		Pod	Fad24	HeatStressed	X129	G	100	6.02999	144.72
	fad24_ns	1	Pod	Fad24	Nonstressed	X129	viii	20	1.61333	193.6
	fad24_ns	6	Pod	Fad24	Nonstressed	X129	xi	44	4.36889	238.303
	fad24_ns	8	Pod	Fad24	Nonstressed	X129	ix	60	6.28	251.2
	fad24_ns	15	Pod	Fad24	Nonstressed	X129	x	46	3.79111	197.797
	fad24_ns	26	Pod	Fad24	Nonstressed	x129	14	40	2.72222	163.333
	fad24_ns	30	Pod	Fad24	Nonstressed	X129	16	38	2.56349	161.905
	fad26_hs	22	Pod	Fad26	HeatStressed	A6L1	G	94	3.13953	80.1583
	fad26_hs	30	Pod	Fad26	HeatStressed	A6D3	D	78	2.59298	79.7841
	fad26_hs	35	Pod	Fad26	HeatStressed	A6L1	D	68	2.77616	97.9822
	fad26_hs	37	Pod	Fad26	HeatStressed	A6L1	C	60	2.45349	98.1395
	fad26_hs	39	Pod	Fad26	HeatStressed	A6L1	A	108	5.20543	115.676
	fad26_hs	45	Pod	Fad26	HeatStressed	A6D3	H	60	3.03721	121.488
	fad26_hs	46	Pod	Fad26	HeatStressed	A6L1	F	136	7.07752	124.897
	fad26_hs	53	Pod	Fad26	HeatStressed	A6L1	B	94	4.40215	112.395
	fad26_hs	58	Pod	Fad26	HeatStressed	A6D3	E	107	5.4293	121.779
	fad26_hs	59	Pod	Fad26	HeatStressed	A6L1	E	89	4.25222	114.667
	fad26_ns	4	Pod	Fad26	Nonstressed	A6L1	L	74	3.30222	214.198
	fad26_ns	7	Pod	Fad26	Nonstressed	A6D3	J	40	4.05778	243.467
	fad26_ns	10	Pod	Fad26	Nonstressed	A6L1	I	78	5.48	252.923
	fad26_ns	11	Pod	Fad26	Nonstressed	A6D3	I	47	4.19111	214.014
	fad26_ns	13	Pod	Fad26	Nonstressed	A6L1	J	52	3.79111	174.974
	fad26_ns	16	Pod	Fad26	Nonstressed	A6D3	K	70	4.10222	225.036
	fad26_ns	17	Pod	Fad26	Nonstressed	A6L1	K	61	4.68	220.957
	fad26_ns	18	Pod	Fad26	Nonstressed	A6D3	L	50	2.36889	204.672
	fad26_ns	25	Pod	Fad26	Nonstressed	A6L1	N	41	3.48	270.931
	fad26_ns	28	Pod	Fad26	Nonstressed	A6D3	M	46	3.31746	173.085
	fad26_ns	29	Pod	Fad26	Nonstressed	A6L1	M	85	3.55556	190.745
	fad26_ns	31	Pod	Fad26	Nonstressed	A6D3	P	20	1.4127	225.467
	fad26_ns	32	Pod	Fad26	Nonstressed	A6L1	O	29	1.33333	198.621
	fad26_ns	34	Pod	Fad26	Nonstressed	A6D3	O	50	3.31746	199.048
	fad26_ns	36	Pod	Fad26	Nonstressed	A6D3	H	36	1.76984	235.979
	fad26_ns	111	Pod	Fad26	Nonstressed	A6D3	O	102	5.12698	132.698
	fadfae_hs	29	Pod	FadFae	HeatStressed	X05	D	83	3.26744	94.4802
	fadfae_hs	47	Pod	FadFae	HeatStressed	X05	F	80	3.42248	102.674
	fadfae_hs	49	Pod	FadFae	HeatStressed	X05	H	77	2.41473	94.0803
	fadfae_hs	51	Pod	FadFae	HeatStressed	X05	G	46	2.02713	132.204
	fadfae_hs	52	Pod	FadFae	HeatStressed	X05	A	74	1.75581	91.1125
	fadfae_hs	55	Pod	FadFae	HeatStressed	X05	E	118	2.9186	103.883
	fadfae_hs	56	Pod	FadFae	HeatStressed	X05	iii	82	2.41473	98.945
	fadfae_ns	2	Pod	FadFae	Nonstressed	X05	K	49	2.68	196.898
	fadfae_ns	12	Pod	FadFae	Nonstressed	X05	I	52	4.45778	205.744
	fadfae_ns	19	Pod	FadFae	Nonstressed	X05	L	54	4.45778	198.123
	fadfae_ns	20	Pod	FadFae	Nonstressed	A6L1	P	51	3.25778	229.961
	fadfae_ns	21	Pod	FadFae	Nonstressed	X05	P	44	6.23556	255.091
	fadfae_ns		Pod	FadFae	Nonstressed	X05	P	90	7.02889	249.291
	fadfae_ns	27	Pod	FadFae	Nonstressed	X05	2	45	3.07937	218.43
	fae_hs	3	Pod	Fae	HeatStressed	Fae	F	36	2.08527	278.036
	fae_hs	5	Pod	Fae	HeatStressed	Fae	I	25	1.54264	259.163
	fae_hs	14	Pod	Fae	HeatStressed	Fae	J	38	3.63566	305.395
	fae_hs	15	Pod	Fae	HeatStressed	Fae	H	27	1.46512	312.558
	fae_hs	40	Pod	Fae	HeatStressed	Fae	G	57	5.05039	297.707
	fae_hs	201	Pod	Fae	HeatStressed	Fae	F	90	12.103	355.021
	fae_ns	3	Pod	Fae	Nonstressed	Fae1	E	54	4.7037	167.243
	fae_ns	101	Pod	Fae	Nonstressed	Fae1	A	97	5.49735	136.017
	fae_ns	103	Pod	Fae	Nonstressed	Fae1	B	143	4.80952	80.7193
	fae_ns	106	Pod	Fae	Nonstressed	Fae1	C	104	5.81481	134.188
	fae_ns	109	Pod	Fae	Nonstressed	Fae1	D	106	5.07407	114.885
	fae_ns	117	Pod	Fae	Nonstressed	Fae1	N	107	3.70182	83.0315
	rod_hs	4	Pod	Rod	HeatStressed	Rod1	F	19	1.07752	238.188
	rod_hs	8	Pod	Rod	HeatStressed	Rod1	J	54	4.699	250.613
	rod_hs	9	Pod	Rod	HeatStressed	Rod1	H	94	5.39054	240.854
	rod_hs	12	Pod	Rod	HeatStressed	Rod1	I	46	3.2093	234.419
	rod_hs	18	Pod	Rod	HeatStressed	Rod1	G	61	3.67442	216.851
	rod_hs	20	Pod	Rod	HeatStressed	Rod1	K	36	1.69767	226.357
	rod_ns	1	Pod	Rod	Nonstressed	Rod1	E	74	5.81481	188.589
	rod_ns	5	Pod	Rod	Nonstressed	Rod1	A	127	5.97354	112.886
	rod_ns	102	Pod	Rod	Nonstressed	Rod1	B	125	5.70899	109.613
	rod_ns	105	Pod	Rod	Nonstressed	Rod1	C	104	5.28571	121.978
	rod_ns	107	Pod	Rod	Nonstressed	Rod1	D	139	5.49735	94.9184
	rod_ns	118	Pod	Rod	Nonstressed	Rod1	N	93	4.0193	103.724
	rodfae_hs	2	Pod	RodFae	HeatStressed	FaeRod	vi	66	2.24031	244.397
	rodfae_hs	7	Pod	RodFae	HeatStressed	FaeRod	x	24	1	240
	rodfae_hs	11	Pod	RodFae	HeatStressed	FaeRod	ix	40	3.4031	306.279
	rodfae_hs	41	Pod	RodFae	HeatStressed	FaeRod	viii	73	5.74806	264.568
	rodfae_hs	42	Pod	RodFae	HeatStressed	FaeRod	L	70	5.67054	340.233
	rodfae_hs	202	Pod	RodFae	HeatStressed	FaeRod	F	94	16.0005	408.523
	rodfae_ns	4	Pod	RodFae	Nonstressed	Fae1Rod1	5	150	5.28571	84.5714
	rodfae_ns	6	Pod	RodFae	Nonstressed	Fae1Rod1	1	70	7.03175	180.816
	rodfae_ns	7	Pod	RodFae	Nonstressed	Fae1Rod1	2	114	5.70899	120.189
	rodfae_ns	108	Pod	RodFae	Nonstressed	Fae1Rod1	4	138	6.07937	105.728
	rodfae_ns	119	Pod	RodFae	Nonstressed	Fae1Rod1	N	99	4.11049	99.6482
	rodfae_ns	120	Pod	RodFae	Nonstressed	Fae1Rod1	P	92	3.972	103.617
	wildtype_hs	1	Pod	Wildtype	HeatStressed	WT	F	46	5.58	291.13
	wildtype_hs	6	Pod	Wildtype	HeatStressed	WT	I	46	4.375	319.565
	wildtype_hs	10	Pod	Wildtype	HeatStressed	WT	H	37	4.19	326.141
	wildtype_hs	13	Pod	Wildtype	HeatStressed	WT	J	51	7.337	345.271
	wildtype_hs	17	Pod	Wildtype	HeatStressed	WT	G	46	4.22713	308.764
	wildtype_hs	19	Pod	Wildtype	HeatStressed	WT	K	66	6.99653	305.303
	wildtype_hs	43	Pod	Wildtype	HeatStressed	WT	L	34	3.55814	276.279
	wildtype_hs		Pod	Wildtype	HeatStressed	WT	F	110	16.0195	314.564
	wildtype_ns	2	Pod	Wildtype	Nonstressed	WT	E	87	4.86243	134.136
	wildtype_ns	8	Pod	Wildtype	Nonstressed	WT	B	100	5.12698	123.048
	wildtype_ns	9	Pod	Wildtype	Nonstressed	WT	A	116	5.81481	120.307
	wildtype_ns	104	Pod	Wildtype	Nonstressed	WT	C	124	5.02116	116.621
	wildtype_ns	110	Pod	Wildtype	Nonstressed	WT	D	102	4.65079	109.43
	wildtype_ns	114	Pod	Wildtype	Nonstressed	WT	N	87	3.59259	99.106
	wildtype_ns	115	Pod	Wildtype	Nonstressed	WT	P	94	4.28042	109.287
	fad26_hs	112	Pod	Fad26	HeatStressed	A6D3	F	52	3.6455	84.127

## Sheet: MDA_leaf_expt2
			Table S8. Thiobarbituric acid reactive substances (TBARS) content in leaves of wild-type pennycress (Thlaspi arvense L.) and seven CRISPR/Cas9 gene-edited lines with increased oleic acid content. Gene edited lines had loss of function mutations in either the fatty acid desaturase 2 (FAD2), reduced oleate desaturation (ROD1), fatty acid elongase (FAE1) genes, or combinations of ROD1 / FAE1 or FAD2…
		Cell	Type	ID	Mutation	Rep	Stress	Tissue	TBARS_raw	Weight	TBARS_corrected
									µM	mg	nmol g-1
		wildtype_ns	Wildtype	212	Wildtype	i	Nonstressed	Leaf	17.4252	83	251.93
		wildtype_ns	Wildtype	215	Wildtype	ii	Nonstressed	Leaf	21.3537	85	301.465
		wildtype_ns	Wildtype	218	Wildtype	E	Nonstressed	Leaf	17.2381	112	184.694
		wildtype_ns	Wildtype	220	Wildtype	v	Nonstressed	Leaf	19.3742	82	283.524
		wildtype_ns	Wildtype	223	Wildtype	xvi	Nonstressed	Leaf	29.1259	108	323.621
		wildtype_ns	Wildtype	224	Wildtype	xviii	Nonstressed	Leaf	13.1054	78	201.622
		wildtype_ns	Wildtype	232	Wildtype	xiv	Nonstressed	Leaf	15.5884	101	185.209
		wildtype_ns	Wildtype	238	Wildtype	xi	Nonstressed	Leaf	16.7619	87	231.199
		wildtype_hs	Wildtype	251	Wildtype	viii	HeatStress	Leaf	22.8517	65	421.878
		wildtype_hs	Wildtype	252	Wildtype	xv	HeatStress	Leaf	27.8776	84	398.251
		wildtype_hs	Wildtype	254	Wildtype	xii	HeatStress	Leaf	26.9694	78	414.914
		wildtype_hs	Wildtype	259	Wildtype	x	HeatStress	Leaf	29.4864	91	388.832
		wildtype_hs	Wildtype	262	Wildtype	vii	HeatStress	Leaf	25.6429	73	421.526
		wildtype_hs	Wildtype	265	Wildtype	iv	HeatStress	Leaf	31.2612	103	364.208
		wildtype_hs	Wildtype	241	Wildtype	xxi	HeatStress	Leaf	47.5469	142	401.805
		wildtype_hs	Wildtype	243	Wildtype	xxx	HeatStress	Leaf	22.1871	75.5	352.642
		rod1_ns	rod1	201	rod1	xviii	Nonstressed	Leaf	18.9347	133	170.839
		rod1_ns	rod1	204	rod1	q	Nonstressed	Leaf	24.2806	96	303.508
		rod1_ns	rod1	217	rod1	a	Nonstressed	Leaf	18.0303	93	232.649
		rod1_ns	rod1	214	rod1	e	Nonstressed	Leaf	25.7602	99	312.245
		rod1_ns	rod1	222	rod1	p	Nonstressed	Leaf	16.3571	76	258.271
		rod1_ns	rod1	210	rod1	j	Nonstressed	Leaf	19.449	89	262.233
		rod1_ns	rod1	229	rod1	k	Nonstressed	Leaf	29.381	132	267.1
		rod1_hs	rod1	242	rod1	o	HeatStress	Leaf	33.0544	96	413.18
		rod1_hs	rod1	245	rod1	m	HeatStress	Leaf	26.125	99	316.667
		rod1_hs	rod1	250	rod1	ix	HeatStress	Leaf	27.9673	90	372.898
		rod1_hs	rod1	261	rod1	g	HeatStress	Leaf	28.0893	75	449.429
		rod1_hs	rod1	264	rod1	d	HeatStress	Leaf	26.3631	90	351.508
		rod1_hs	rod1	255	rod1	l	HeatStress	Leaf	25.7092	94	328.202
		fae1_ns	fae1	207	fae	c	Nonstressed	Leaf	18.8367	102	221.609
		fae1_ns	fae1	209	fae	viii	Nonstressed	Leaf	18.8741	100	226.49
		fae1_ns	fae1	211	fae	a	Nonstressed	Leaf	23.4966	104	271.115
		fae1_ns	fae1	227	fae	f	Nonstressed	Leaf	16.5238	100	198.286
		fae1_hs	fae1	258	fae	j	HeatStress	Leaf	31.8299	106	360.339
		fae1_hs	fae1	260	fae	g	HeatStress	Leaf	22.2	66	403.636
		fae1_hs	fae1	263	fae	d	HeatStress	Leaf	29.3469	96	366.837
		fae1_hs	fae1	266	fae	b	HeatStress	Leaf	33.4224	107	374.831
		fae1_hs	fae1	239	fae	i	HeatStress	Leaf	20.7415	91	273.514
		fad24_ns	fad2	142	fad24	mb	Nonstressed	Leaf	24.4337	115	254.96
		fad24_ns	fad2	141	fad24	ma	Nonstressed	Leaf	10.398	59	211.484
		fad24_ns	fad2	143	fad24	n	Nonstressed	Leaf	14.2296	87	196.27
		fad24_ns	fad2	144	fad24	ga	Nonstressed	Leaf	19.6888	102	231.633
		fad24_ns	fad2	145	fad24	gb	Nonstressed	Leaf	18.0051	103	209.768
		fad24_ns	fad2	146	fad24	h	Nonstressed	Leaf	17.801	91	234.739
		fad24_ns	fad2	158	fad24	o	Nonstressed	Leaf	20.6204	109	227.014
		fad24_ns	fad2	159	fad24	p	Nonstressed	Leaf	15.5592	96	194.49
		fad24_hs	fad2	132	fad24	k	HeatStress	Leaf	15.7619	107	176.769
		fad24_hs	fad2	133	fad24	la	HeatStress	Leaf	18.602	112	199.308
		fad24_hs	fad2	134	fad24	lb	HeatStress	Leaf	18.2279	141	155.131
		fad24_hs	fad2	135	fad24	ia	HeatStress	Leaf	17.8367	104	205.808
		fad24_hs	fad2	136	fad24	ib	HeatStress	Leaf	13.9762	89	188.443
		fad24_hs	fad2	137	fad24	j	HeatStress	Leaf	17.1054	116	176.953
		fad24_hs	fad2	138	fad24	f	HeatStress	Leaf	14.6905	119	148.139
		fad26_ns	fad26	121	fad26	iiib	Nonstressed	Leaf	29.2735	103	341.05
		fad26_ns	fad26	122	fad26	iv	Nonstressed	Leaf	22.3347	108	248.163
		fad26_ns	fad26	123	fad26	ia	Nonstressed	Leaf	24.6204	94	314.303
		fad26_ns	fad26	124	fad26	ib	Nonstressed	Leaf	24.566	115	256.341
		fad26_ns	fad26	125	fad26	ii	Nonstressed	Leaf	25.1646	102	296.054
		fad26_ns	fad26	126	fad26	xivb	Nonstressed	Leaf	21.1701	115	220.905
		fad26_ns	fad26	120	fad26	iiia	Nonstressed	Leaf	17.6973	103	206.182
		fad26_ns	fad26	176	fad26	vii	Nonstressed	Leaf	20.7701	81	307.705
		fad26_hs	fad26	149	fad26	xvii	HeatStress	Leaf	13.619	112	145.918
		fad26_hs	fad26	150	fad26	xviiia	HeatStress	Leaf	9.86054	89	132.951
		fad26_hs	fad26	151	fad26	xviiib	HeatStress	Leaf	16.0935	105	183.926
		fad26_hs	fad26	174	fad26	viiia	HeatStress	Leaf	13.483	99	163.43
		fad26_hs	fad26	175	fad26	viiib	HeatStress	Leaf	15.8129	100	189.755
		fad26_hs	fad26	127	fad26	xiii	HeatStress	Leaf	17.6327	140	151.137
		faerod_ns	faerod	202	faerod	xviii	Nonstressed	Leaf	17.648	105	201.691
		faerod_ns	faerod	206	faerod	ii	Nonstressed	Leaf	12.9031	87	177.973
		faerod_ns	faerod	210	faerod	vii	Nonstressed	Leaf	33.5663	124	295.305
		faerod_ns	faerod	213	faerod	i	Nonstressed	Leaf	21.3724	89	288.168
		faerod_ns	faerod	219	faerod	v	Nonstressed	Leaf	25.7075	99	283.278
		faerod_ns	faerod	241	faerod	xiv	Nonstressed	Leaf	14.7874	63	281.665
		faerod_hs	faerod	246	faerod	xiii	HeatStress	Leaf	24.7286	84	353.265
		faerod_hs	faerod	247	faerod	xii	HeatStress	Leaf	25.7755	68	454.862
		faerod_hs	faerod	249	faerod	ix	HeatStress	Leaf	44.5357	130	411.099
		faerod_hs	faerod	253	faerod	xv	HeatStress	Leaf	29.5357	82	432.23
		faerod_hs	faerod	257	faerod	x	HeatStress	Leaf	28.9031	96	361.288
		x179_ns	fadfae	104	x179	xvi	Nonstressed	Leaf	42.0316	114	442.438
		x179_ns	fadfae	105	x179	xva	Nonstressed	Leaf	30.5561	117	313.396
		x179_ns	fadfae	106	x179	xvb	Nonstressed	Leaf	17.6156	92	229.769
		x179_ns	fadfae	168	x179	xviiia	Nonstressed	Leaf	13.7721	81	204.031
		x179_ns	fadfae	103	x179	ix	Nonstressed	Leaf	19.1803	84	274.004
		x179_ns	fadfae	101	x179	xa	Nonstressed	Leaf	16.9014	79	256.73
		x179_hs	fadfae	102	x179	xb	HeatStress	Leaf	16.3231	74	264.699
		x179_hs	fadfae	171	x179	xia	HeatStress	Leaf	16.4422	98	201.333
		x179_hs	fadfae	139	x179	xixb	HeatStress	Leaf	12.6156	102	148.419
		x179_hs	fadfae	110	x179	xx	HeatStress	Leaf	18.432	118	187.444
		x179_hs	fadfae	111	x179	xixa	HeatStress	Leaf	23.6361	116	244.511
		x179_hs	fadfae	170	x179	xvii	HeatStress	Leaf	15.8469	106	179.399
		x179_hs	fadfae	173	x179	xii	HeatStress	Leaf	13.602	82	199.054
		x180_ns	fadfae	113	x180	xviiia	Nonstressed	Leaf	21.017	120	210.17
		x180_ns	fadfae	163	x180	va	Nonstressed	Leaf	22.1735	95	280.086
		x180_ns	fadfae	162	x180	vi	Nonstressed	Leaf	28.1259	84	401.798
		x180_ns	fadfae	164	x180	vb	Nonstressed	Leaf	18.8741	103	219.893
		x180_hs	fadfae	165	x180	xvb	HeatStress	Leaf	12.3095	94	157.143
		x180_ns	fadfae	148	x180	ixb	Nonstressed	Leaf	13.2279	78	203.506
		x180_ns	fadfae	160	x180	viiib	Nonstressed	Leaf	17.3401	103	202.021
		x180_ns	fadfae	161	x180	viiia	Nonstressed	Leaf	18.506	116	191.441
		x180_hs	fadfae	114	x180	xi	HeatStress	Leaf	18.8939	116	195.454
		x180_hs	fadfae	116	x180	xiia	HeatStress	Leaf	12.9558	118	131.754
		x180_hs	fadfae	118	x180	xiva	HeatStress	Leaf	22.1054	118	224.801
		x180_hs	fadfae	119	x180	xivb	HeatStress	Leaf	21.2891	117.5	217.421
		x180_hs	fadfae	117	x180	xiii	HeatStress	Leaf	19.4184	104	224.058
		x180_hs	fadfae	119	x180	xivb	HeatStress	Leaf	19.6905	126	187.528
		x180_hs	fadfae	147	x180	ixa	HeatStress	Leaf	11.4932	84	164.189
		x180_ns	fadfae	162	X180	v	Nonstressed	Leaf	14.4864	84	206.948
		x180_hs	fadfae	115	x180	xiib	HeatStress	Leaf	19.8265	108	220.295
		fae1_ns	fae1	210	fae	j	Nonstressed	Leaf	10.0022	89	134.861
		fae1_ns	fae1	310	fae	l	Nonstressed	Leaf	15.7436	90	209.914
		fae1_hs	fae1	311	fae	m	HeatStress	Leaf	35.9107	99	435.281
		faerod_hs	faerod	312	faerod	n	HeatStress	Leaf	33.6233	93	433.849

## Sheet: MDA_silicle_expt2
		Table S9. Thiobarbituric acid reactive substances (TBARS) in silicles of wild-type pennycress (Thlaspi arvense L.) and seven CRISPR/Cas9 gene-edited lines with increased oleic acid content. Gene edited lines had loss of function mutations in either the fatty acid desaturase 2 (FAD2), reduced oleate desaturation (ROD1), fatty acid elongase (FAE1) genes, or combinations of ROD1 / FAE1 or FAD2 / FAE…
	Cell	Type	ID	Mutation	Rep	Stress	Tissue	TBARS_raw	Weight	TBARS_corrected
								µM	mg	nmol g-1
	fad24_hs	fad2	132	fad24	k	HeatStress	Pod	16.2891	152	128.598
	fad24_hs	fad2	133	fad24	la	HeatStress	Pod	14.2907	132	129.916
	fad24_hs	fad2	135	fad24	ia	HeatStress	Pod	20.4027	161	152.07
	fad24_hs	fad2	136	fad24	ib	HeatStress	Pod	13.3639	134	119.677
	fad24_hs	fad2	137	fad24	j	HeatStress	Pod	14.5884	148	118.285
	fad24_hs	fad2	138	fad24	f	HeatStress	Pod	23.2327	160	174.245
	fad24_ns	fad2	141	fad24	ma	Nonstressed	Pod	18.8367	158	143.064
	fad24_ns	fad2	142	fad24	mb	Nonstressed	Pod	34.7551	111	375.731
	fad24_ns	fad2	143	fad24	n	Nonstressed	Pod	24.2789	100	291.347
	fad24_ns	fad2	144	fad24	ga	Nonstressed	Pod	16.3878	103	190.925
	fad24_ns	fad2	145	fad24	gb	Nonstressed	Pod	26.1156	130	241.068
	fad24_ns	fad2	146	fad24	h	Nonstressed	Pod	27.8844	116	288.459
	fad26_hs	fad2	149	fad26	xvii	HeatStress	Pod	11.7143	116	121.182
	fad26_hs	fad2	150	fad26	xviiia	HeatStress	Pod	13.602	109	149.747
	fad26_hs	fad2	151	fad26	xviiib	HeatStress	Pod	17.2075	131	157.626
	fad26_hs	fad2	174	fad26	viiia	HeatStress	Pod	17.2755	161	128.762
	fad26_hs	fad2	175	fad26	viiib	HeatStress	Pod	14.9796	104	172.841
	fad26_hs	fad2	123	fad26	ia	HeatStress	Pod	8.53401	152	67.3738
	fad26_ns	fad2	120	fad26	iiia	Nonstressed	Pod	35.2449	141	299.957
	fad26_ns	fad2	121	fad26	iiib	Nonstressed	Pod	25.6454	138	223.004
	fad26_ns	fad2	122	fad26	iv	Nonstressed	Pod	23.2602	128	218.064
	fad26_ns	fad2	123	fad26	ia	Nonstressed	Pod	26.2748	152	207.433
	fad26_ns	fad2	124	fad26	ib	Nonstressed	Pod	35.6071	150	284.857
	fad26_ns	fad2	125	fad26	ii	Nonstressed	Pod	24.415	151	194.026
	fad26_ns	fad2	126	fad26	xivb	Nonstressed	Pod	32.9864	148	267.457
	fad26_ns	fad2	127	fad26	xiii	Nonstressed	Pod	34.2789	176	233.72
	fad26_ns	fad2	128	fad26	xiva	Nonstressed	Pod	19.2738	124	186.521
	fae1_hs	fae	258	fae	j	HeatStress	Pod	28.4133	83	410.794
	fae1_hs	fae	260	fae	g	HeatStress	Pod	25.352	82	371.005
	fae1_hs	fae	263	fae	d	HeatStress	Pod	22.64	60	452.801
	fae1_hs	fae	266	fae	b	HeatStress	Pod	36.3878	99	441.064
	fae1_hs	fae	239	fae	i	HeatStress	Pod	37.4762	104	432.418
	fae1_hs	fae	210	fae	xiva	HeatStress	Pod	36.932	124	357.406
	fae1_hs	fae	305	fae	xxii	HeatStress	Pod	30.105	90	401.4
	fae1_ns	fae	207	fae	c	Nonstressed	Pod	9.79184	68	172.797
	fae1_ns	fae	209	fae	viii	Nonstressed	Pod	24.3163	122	239.177
	fae1_ns	fae	211	fae	a	Nonstressed	Pod	26.1156	95	263.905
	fae1_ns	fae	216	fae	b	Nonstressed	Pod	23.8061	104	274.686
	fae1_ns	fae	227	fae	e	Nonstressed	Pod	27.2075	128	255.07
	fae1_ns	fae	301	fae	xxi	Nonstressed	Pod	13.201	100	158.412
	faerod_hs	faerod	241	faerod	xiv	HeatStress	Pod	29.6878	93	383.068
	faerod_hs	faerod	246	faerod	xiii	HeatStress	Pod	23.1939	73	381.269
	faerod_hs	faerod	247	faerod	xii	HeatStress	Pod	31.3537	92	408.962
	faerod_hs	faerod	249	faerod	ix	HeatStress	Pod	14.8605	50	356.653
	faerod_hs	faerod	257	faerod	x	HeatStress	Pod	25.3221	96	316.527
	faerod_hs	faerod	253	faerod	xv	HeatStress	Pod	21.085	79	320.279
	faerod_ns	faerod	202	faerod	xviii	Nonstressed	Pod	21.1388	111	228.527
	faerod_ns	faerod	206	faerod	ii	Nonstressed	Pod	26.3724	132	239.75
	faerod_ns	faerod	210	faerod	vii	Nonstressed	Pod	18.5228	151	147.201
	faerod_ns	faerod	213	faerod	i	Nonstressed	Pod	15.0738	113	160.076
	faerod_ns	faerod	219	faerod	v	Nonstressed	Pod	22.8119	113	242.25
	faerod_ns	faerod	301	faerod	xxi	Nonstressed	Pod	12.1107	120	121.107
	rod1_hs	rod1	235	rod1	h	HeatStress	Pod	26.6599	134	262.62
	rod1_hs	rod1	242	rod1	o	HeatStress	Pod	23.5306	115	294.644
	rod1_hs	rod1	245	rod1	m	HeatStress	Pod	24.0942	87	332.334
	rod1_hs	rod1	250	rod1	ix	HeatStress	Pod	24.7551	101	294.12
	rod1_hs	rod1	261	rod1	g	HeatStress	Pod	37.0558	109	407.954
	rod1_hs	rod1	264	rod1	d	HeatStress	Pod	30.3333	105	390
	rod1_hs	rod1	255	rod1	l	HeatStress	Pod	20.0612	107	310.48
	rod1_ns	rod1	221	rod1	s	Nonstressed	Pod	12.6463	99	153.288
	rod1_ns	rod1	204	rod1	q	Nonstressed	Pod	26.2517	135	233.348
	rod1_ns	rod1	217	rod1	e	Nonstressed	Pod	15.2007	119	153.284
	rod1_ns	rod1	230	rod1	n	Nonstressed	Pod	22.7483	121	225.603
	rod1_ns	rod1	222	rod1	p	Nonstressed	Pod	28.3946	112	243.382
	rod1_ns	rod1	214	rod1	j	Nonstressed	Pod	24.2143	108	269.048
	rod1_ns	rod1	229	rod1	k	Nonstressed	Pod	17.7687	132	161.534
	wildtype_hs	wildtype	251	Wildtype	viii	HeatStress	Pod	8.52313	30	340.925
	wildtype_hs	wildtype	252	Wildtype	xv	HeatStress	Pod	32.8537	90	438.05
	wildtype_hs	wildtype	254	Wildtype	xii	HeatStress	Pod	36.4592	109	401.386
	wildtype_hs	wildtype	259	Wildtype	x	HeatStress	Pod	27.2211	75	435.538
	wildtype_hs	wildtype	262	Wildtype	vii	HeatStress	Pod	25.8129	98	316.077
	wildtype_hs	wildtype	243	Wildtype	xxx	HeatStress	Pod	20.1019	60	402.038
	wildtype_hs	wildtype	265	Wildtype	iv	HeatStress	Pod	42.0735	148	341.136
	wildtype_hs	wildtype	244	Wildtype	xiii	HeatStress	Pod	18.3748	55	400.905
	wildtype_hs	wildtype	304	Wildtype	xxi	HeatStress	Pod	27.6604	99	335.277
	wildtype_ns	wildtype	212	Wildtype	i	Nonstressed	Pod	12.2738	93	158.372
	wildtype_ns	wildtype	215	Wildtype	ii	Nonstressed	Pod	23.6837	102	278.631
	wildtype_ns	wildtype	218	Wildtype	vi	Nonstressed	Pod	19.1088	109	210.373
	wildtype_ns	wildtype	220	Wildtype	v	Nonstressed	Pod	21.0027	93	271.003
	wildtype_ns	wildtype	223	Wildtype	xvi	Nonstressed	Pod	21.983	119	221.677
	wildtype_ns	wildtype	224	Wildtype	xviii	Nonstressed	Pod	19.3403	107	216.9
	wildtype_ns	wildtype	232	Wildtype	xiv	Nonstressed	Pod	17.4422	109	192.024
	wildtype_ns	wildtype	238	Wildtype	xi	Nonstressed	Pod	13.5501	89	182.698
	x179_hs	fadfae	171	x179	xvb	HeatStress	Pod	13.3639	110	145.788
	x179_hs	fadfae	110	x179	xx	HeatStress	Pod	12.2585	122.5	120.083
	x179_hs	fadfae	111	x179	xixa	HeatStress	Pod	17.1735	135	152.653
	x179_hs	fadfae	170	x179	xvii	HeatStress	Pod	21.6293	168	154.495
	x179_hs	fadfae	104	x179	xvi	HeatStress	Pod	12.0374	124	116.491
	x179_hs	fadfae	172	x179	xib	HeatStress	Pod	18.466	141	157.157
	x179_hs	fadfae	105	x179	xva	HeatStress	Pod	15.2517	119	153.799
	x179_hs	fadfae	106	x179	xvb	HeatStress	Pod	14.0612	110	153.395
	x179_ns	fadfae	101	x179	xa	Nonstressed	Pod	34.8912	157	266.684
	x179_ns	fadfae	102	x179	xb	Nonstressed	Pod	37.6122	181	249.363
	x179_ns	fadfae	103	x179	ix	Nonstressed	Pod	32.3741	154	252.266
	x179_ns	fadfae	168	x179	xvi	Nonstressed	Pod	21.6673	124	209.684
	x179_ns	fadfae	169	x179	xva	Nonstressed	Pod	22.699	119	228.897
	x179_ns	fadfae	303	x179	xxi	Nonstressed	Pod	20.1093	112	215.457
	x180_hs	fadfae	119	x180	xivb	HeatStress	Pod	11.2194	126	106.851
	x180_hs	fadfae	115	x180	xiib	HeatStress	Pod	13.9288	134	124.736
	x180_hs	fadfae	116	x180	xiia	HeatStress	Pod	12.9788	138	112.859
	x180_hs	fadfae	118	x180	xiva	HeatStress	Pod	13.2585	126	126.271
	x180_hs	fadfae	114	x180	xi	HeatStress	Pod	18.1259	161	135.1
	x180_hs	fadfae	117	x180	xiii	HeatStress	Pod	19.5544	184	127.529
	x180_hs	fadfae	165	x180	xvb	HeatStress	Pod	15.2007	148	123.249
	x180_hs	fadfae	147	x180	ixa	HeatStress	Pod	25.8471	158	196.307
	x180_ns	fadfae	113	x180	xviiia	Nonstressed	Pod	18.849	160	141.367
	x180_ns	fadfae	163	x180	va	Nonstressed	Pod	23.1905	175	159.02
	x180_ns	fadfae	162	x180	vi	Nonstressed	Pod	27.7483	160	208.112
	x180_ns	fadfae	164	x180	vb	Nonstressed	Pod	28.2367	179	189.297
	x180_ns	fadfae	147	x180	ixa	Nonstressed	Pod	25.6245	158	194.616
	x180_ns	fadfae	148	x180	ixb	Nonstressed	Pod	26.0526	118	264.942
	x180_ns	fadfae	201	x180	viii	Nonstressed	Pod	26.0074	121	257.924
	x180_ns	fadfae	160	x180	viiib	Nonstressed	Pod	29.3844	148	238.252
	x180_ns	fadfae	161	x180	viiia	Nonstressed	Pod	23.6286	116	244.433

## Sheet: Proline_leaf_experiment1
	Table S10. Proline content in leaves of wild-type pennycress (Thlaspi arvense L.) and six CRISPR/Cas9 gene-edited lines with increased oleic acid content. Gene edited lines had loss of function mutations in either the fatty acid desaturase 2 (FAD2), reduced oleate desaturation (ROD1), fatty acid elongase (FAE1) genes, or combinations of ROD1 / FAE1 or FAD2 / FAE1. Data are from an winter 2021-202…
	Cell	Tissue	Line	Stress	Rep	Weight	proline_raw	proline_corrected	proline_conc
						mg	mM	µmol g-1	nmol g-1
	fad24_ns	Leaf	fad24	Nonstressed	i	29	0.00756202	0.625823	625.823
	fad24_ns	Leaf	fad24	Nonstressed	ii	59	0.0212733	0.865356	865.356
	fad24_ns	Leaf	fad24	Nonstressed	iii	36	0.00894296	0.596197	596.197
	fad24_ns	Leaf	fad24	Nonstressed	iv	28	0.00590278	0.505952	505.952
	fad24_ns	Leaf	fad24	Nonstressed	v	62	0.00892441	0.345461	345.461
	fad24_ns	Leaf	fad24	Nonstressed	vi	71	0.0125769	0.425133	425.133
	fad24_ns	Leaf	fad24	Nonstressed	vii	39	0.00590808	0.363574	363.574
	fad24_ns	Leaf	fad24	Nonstressed	viii	44	0.0104482	0.569902	569.902
	fad24_hs	Leaf	fad24	HeatStressed	i	48	0.0294444	1.47222	1472.22
	fad24_hs	Leaf	fad24	HeatStressed	ii	34	0.0208254	1.47003	1470.03
	fad24_hs	Leaf	fad24	HeatStressed	iii	60	0.031881	1.27524	1275.24
	fad24_hs	Leaf	fad24	HeatStressed	iv	48	0.0196697	0.983487	983.487
	fad24_hs	Leaf	fad24	HeatStressed	v	105	0.0433763	0.991458	991.458
	fad24_hs	Leaf	fad24	HeatStressed	vi	44	0.0301055	1.64212	1642.12
	fad24_hs	Leaf	fad24	HeatStressed	vii	52	0.028591	1.31958	1319.58
	fad24_hs	Leaf	fad24	HeatStressed	viii	96	0.0422037	1.05509	1055.09
	fad26_ns	Leaf	fad26	Nonstressed	i	37	0.0062288	0.40403	404.03
	fad26_ns	Leaf	fad26	Nonstressed	ii	30	0.00327873	0.262299	262.299
	fad26_ns	Leaf	fad26	Nonstressed	iii	29	0.00622349	0.515048	515.048
	fad26_ns	Leaf	fad26	Nonstressed	iv	76	0.0124867	0.394318	394.318
	fad26_ns	Leaf	fad26	Nonstressed	v	69	0.0114822	0.39938	399.38
	fad26_ns	Leaf	fad26	Nonstressed	vi	62	0.00733938	0.284105	284.105
	fad26_ns	Leaf	fad26	Nonstressed	vii	40	0.006743	0.40458	404.58
	fad26_ns	Leaf	fad26	Nonstressed	viii	40	0.0055317	0.331902	331.902
	fad26_ns	Leaf	fad26	Nonstressed	ix	82	0.0110714	0.32404	324.04
	fad26_ns	Leaf	fad26	Nonstressed	x	64	0.0111906	0.419649	419.649
	fad26_ns	Leaf	fad26	Nonstressed	xi	30	0.00442112	0.35369	353.69
	fad26_hs	Leaf	fad26	HeatStressed	i	62	0.0227868	0.882069	882.069
	fad26_hs	Leaf	fad26	HeatStressed	ii	40	0.0242426	1.45456	1454.56
	fad26_hs	Leaf	fad26	HeatStressed	iii	89	0.0251431	0.678017	678.017
	fad26_hs	Leaf	fad26	HeatStressed	iv	50	0.029411	1.41173	1411.73
	fad26_hs	Leaf	fad26	HeatStressed	v	59	0.035902	1.46042	1460.42
	fad26_hs	Leaf	fad26	HeatStressed	vi	57	0.0324022	1.3643	1364.3
	fad26_hs	Leaf	fad26	HeatStressed	vii	102	0.0488603	1.14965	1149.65
	fad26_hs	Leaf	fad26	HeatStressed	viii	84	0.0317351	0.906716	906.716
	fad26_hs	Leaf	fad26	HeatStressed	ix	48	0.0330596	1.65298	1652.98
	fad26_hs	Leaf	fad26	HeatStressed	x	78	0.0433657	1.33433	1334.33
	fad26_hs	Leaf	fad26	HeatStressed	xi	80	0.0405587	1.21676	1216.76
	fadfae_ns	Leaf	fadfae	Nonstressed	i	28	0.00607771	0.520947	520.947
	fadfae_ns	Leaf	fadfae	Nonstressed	ii	62	0.00771841	0.448165	448.165
	fadfae_ns	Leaf	fadfae	Nonstressed	iii	36	0.00376643	0.376643	376.643
	fadfae_ns	Leaf	fadfae	Nonstressed	iv	38	0.00629241	0.397415	397.415
	fadfae_ns	Leaf	fadfae	Nonstressed	v	24	0.00401559	0.401559	401.559
	fadfae_ns	Leaf	fadfae	Nonstressed	vi	40	0.00696035	0.417621	417.621
	fadfae_ns	Leaf	fadfae	Nonstressed	vii	57	0.00588687	0.247868	247.868
	fadfae_hs	Leaf	fadfae	HeatStressed	i	62	0.0276267	1.06942	1069.42
	fadfae_hs	Leaf	fadfae	HeatStressed	ii	59	0.0396207	1.61169	1611.69
	fadfae_hs	Leaf	fadfae	HeatStressed	iii	67	0.0378896	1.35724	1357.24
	fadfae_hs	Leaf	fadfae	HeatStressed	iv	84	0.027579	0.787971	787.971
	fadfae_hs	Leaf	fadfae	HeatStressed	v	93	0.0403891	1.0423	1042.3
	fadfae_hs	Leaf	fadfae	HeatStressed	vi	44	0.0301129	1.64252	1642.52
	fadfae_hs	Leaf	fadfae	HeatStressed	vii	56	0.036962	1.58409	1584.09
	fadfae_hs	Leaf	fadfae	HeatStressed	viii	113	0.0564276	1.19846	1198.46
	fae_ns	Leaf	Fae	Nonstressed	i	75	0.028345	0.90704	907.04
	fae_ns	Leaf	Fae	Nonstressed	ii	62	0.0130063	0.503468	503.468
	fae_ns	Leaf	Fae	Nonstressed	iii	41	0.0121846	0.713244	713.244
	fae_ns	Leaf	Fae	Nonstressed	iv	46	0.0102152	0.532968	532.968
	fae_ns	Leaf	Fae	Nonstressed	v	60	0.0192022	0.768088	768.088
	fae_ns	Leaf	Fae	Nonstressed	vi	107	0.0220449	0.494465	494.465
	fae_ns	Leaf	Fae	Nonstressed	vii	96	0.0201193	0.502982	502.983
	fae_hs	Leaf	Fae	HeatStressed	i	67	0.0656064	2.35008	2350.08
	fae_hs	Leaf	Fae	HeatStressed	ii	10	0.0165421	3.9701	3970.1
	fae_hs	Leaf	Fae	HeatStressed	iii	30	0.0420987	3.3679	3367.9
	fae_hs	Leaf	Fae	HeatStressed	iv	36	0.0432782	2.88521	2885.21
	fae_hs	Leaf	Fae	HeatStressed	v	120	0.115124	2.30248	2302.48
	fae_hs	Leaf	Fae	HeatStressed	vi	110	0.120333	2.62545	2625.45
	fae_hs	Leaf	Fae	HeatStressed	vii	104	0.124307	2.86862	2868.62
	rod_ns	Leaf	Rod	Nonstressed	i	51	0.012781	0.601457	601.457
	rod_ns	Leaf	Rod	Nonstressed	ii	49	0.0111747	0.547333	547.333
	rod_ns	Leaf	Rod	Nonstressed	iii	24	0.00215225	0.215225	215.225
	rod_ns	Leaf	Rod	Nonstressed	iv	79	0.0144323	0.438448	438.448
	rod_ns	Leaf	Rod	Nonstressed	v	57	0.00996077	0.419401	419.401
	rod_ns	Leaf	Rod	Nonstressed	vi	24	0.0119964	0.959712	959.712
	rod_ns	Leaf	Rod	Nonstressed	vii	36	0.00927833	0.371133	371.133
	rod_hs	Leaf	Rod	HeatStressed	i	62	0.0720036	2.78724	2787.24
	rod_hs	Leaf	Rod	HeatStressed	ii	36	0.0565707	3.77138	3771.38
	rod_hs	Leaf	Rod	HeatStressed	iii	39	0.047781	2.94037	2940.37
	rod_hs	Leaf	Rod	HeatStressed	iv	50	0.0477767	2.29328	2293.28
	rod_hs	Leaf	Rod	HeatStressed	v	76	0.0883761	2.79083	2790.83
	rod_hs	Leaf	Rod	HeatStressed	vi	29	0.0381213	3.15487	3154.87
	rod_hs	Leaf	Rod	HeatStressed	vii	37	0.0452085	2.93244	2932.44
	rodfae_ns	Leaf	RodFae	Nonstressed	i	41	0.0133747	0.782908	782.908
	rodfae_ns	Leaf	RodFae	Nonstressed	ii	48	0.0111085	0.555423	555.423
	rodfae_ns	Leaf	RodFae	Nonstressed	iii	92	0.0276956	0.722494	722.494
	rodfae_ns	Leaf	RodFae	Nonstressed	iv	50	0.00762002	0.365761	365.761
	rodfae_ns	Leaf	RodFae	Nonstressed	v	45	0.00640638	0.341674	341.674
	rodfae_ns	Leaf	RodFae	Nonstressed	vi	56	0.0113603	0.486868	486.868
	rodfae_ns	Leaf	RodFae	Nonstressed	vii	64	0.0120388	0.451457	451.457
	rodfae_hs	Leaf	RodFae	HeatStressed	i	54	0.0541342	2.40596	2405.96
	rodfae_hs	Leaf	RodFae	HeatStressed	ii	50	0.0534848	2.56727	2567.27
	rodfae_hs	Leaf	RodFae	HeatStressed	iii	59	0.0617128	2.51035	2510.35
	rodfae_hs	Leaf	RodFae	HeatStressed	iv	74	0.0706306	2.29072	2290.72
	rodfae_hs	Leaf	RodFae	HeatStressed	v	140	0.158973	2.72526	2725.26
	rodfae_hs	Leaf	RodFae	HeatStressed	vi	108	0.157118	3.49152	3491.52
	rodfae_hs	Leaf	RodFae	HeatStressed	vii	99	0.149204	3.61707	3617.07
	wildtype_ns	Leaf	Wildtype	Nonstressed	i	57	0.0141115	0.59417	594.17
	wildtype_ns	Leaf	Wildtype	Nonstressed	ii	63	0.00927693	0.353407	353.407
	wildtype_ns	Leaf	Wildtype	Nonstressed	iii	50	0.0103372	0.496183	496.183
	wildtype_ns	Leaf	Wildtype	Nonstressed	iv	56	0.0155216	0.665213	665.213
	wildtype_ns	Leaf	Wildtype	Nonstressed	v	38	0.0111085	0.701587	701.587
	wildtype_ns	Leaf	Wildtype	Nonstressed	vi	50	0.012879	0.618193	618.193
	wildtype_ns	Leaf	Wildtype	Nonstressed	vii	117	0.0149306	0.306268	306.268
	wildtype_hs	Leaf	Wildtype	HeatStressed	i	28	0.0284325	2.92448	2924.48
	wildtype_hs	Leaf	Wildtype	HeatStressed	ii	46	0.0555582	3.04362	3043.62
	wildtype_hs	Leaf	Wildtype	HeatStressed	iii	29	0.0482162	3.62755	3627.55
	wildtype_hs	Leaf	Wildtype	HeatStressed	iv	37	0.0489106	3.17258	3172.58
	wildtype_hs	Leaf	Wildtype	HeatStressed	v	36	0.0678409	3.9328	3932.8
	wildtype_hs	Leaf	Wildtype	HeatStressed	vi	69	0.0827714	3.02296	3022.96
	wildtype_hs	Leaf	Wildtype	HeatStressed	vii	32	0.0401771	3.01328	3013.28
	wildtype_hs	Leaf	Wildtype	HeatStressed	viii	34	0.0429575	3.03229	3032.29
	wildtype_ns	Leaf	Wildtype	Nonstressed	viii	99	0.0166302	0.403156	403.156
	wildtype_ns	Leaf	Wildtype	Nonstressed	ix	110	0.0283023	0.617505	617.505
	wildtype_hs	Leaf	Wildtype	HeatStressed	ix	94	0.124493	3.17854	3178.54

[truncated: 10 more sheets: Proline_silicle_experiment1, Proline_leaf_experiment_2, Proline_silicles_experiment2, peroxide_experiment_2, peroxide_experiement_1, seed_yield_experiment_3, seed_yield_experiment_4a, seed_yield_experiment_4b, Reciprocal Crosses, Seed_Viability]
